# Supplementary material for: Biological Mechanism(s) Underpinning the Association between Antipsychotic Drugs and Weight Gain
Source: J Clin Med. 2021 Sep 10;10(18):4095. doi: 10.3390/jcm10184095 (PMC8467356; doi:10.3390/jcm10184095)
Supplement: Supplementary file 1 [file jcm-10-04095-s001.zip]

Archive with 1 entries (1 files):
- jcm-1337605-supplementary.xlsx
