# Supplementary material for: Biological Mechanism(s) Underpinning the Association between Antipsychotic Drugs and Weight Gain
Source: J Clin Med. 2021 Sep 10;10(18):4095. doi: 10.3390/jcm10184095 (PMC8467356; doi:10.3390/jcm10184095)
Supplement: Supplementary file 1 [file jcm-10-04095-s001.zip › jcm-1337605-supplementary.xlsx]

## Sheet: Amisulpride
Supplementary Table S1 (a): Differrential expression analysis of amisulpride (FDR < 0.05) Abbreviation: logFC - log fold change, logCPM - log counts per million, FDR - false discovery rate adjustment by Benjamini-Hochberg procedure
Ensembl.Gene.ID	Gene.Symbol	logFC	logCPM	PValue	FDR
ENSG00000241697	TMEFF1	-0.758383	4.70652	1.02e-07	0.00141689
ENSG00000179588	ZFPM1	-0.654896	4.47376	1.8e-07	0.00141689
ENSG00000272933	AL391121.1	-0.854701	2.92953	2.63e-07	0.00141689
ENSG00000152518	ZFP36L2	-0.513	4.69383	3.85e-07	0.00155291
ENSG00000243449	C4orf48	-0.524281	5.43105	2.31e-06	0.00576674
ENSG00000164853	UNCX	-0.712129	5.17871	2.38e-06	0.00576674
ENSG00000213563	C8orf82	-0.569802	4.04695	2.68e-06	0.00576674
ENSG00000188290	HES4	-0.84854	4.79507	2.86e-06	0.00576674
ENSG00000185668	POU3F1	-0.690066	5.14726	3.73e-06	0.00668949
ENSG00000184897	H1FX	-0.419825	7.28415	5.04e-06	0.00758318
ENSG00000181588	MEX3D	-0.59027	5.81983	5.67e-06	0.00758318
ENSG00000126461	SCAF1	-0.342982	6.49081	5.83e-06	0.00758318
ENSG00000101084	C20orf24	-0.363941	4.80508	6.49e-06	0.00758318
ENSG00000271303	SRXN1	-1.63648	0.583081	6.74e-06	0.00758318
ENSG00000152926	ZNF117	0.282323	6.646	7.04e-06	0.00758318
ENSG00000152926	ZNF117	0.282323	6.646	7.04e-06	0.00758318
ENSG00000161682	FAM171A2	-0.624052	6.43643	9.41e-06	0.00928708
ENSG00000130522	JUND	-0.533033	7.78561	9.78e-06	0.00928708
ENSG00000178531	CTXN1	-0.559972	6.51626	1.2e-05	0.0107651
ENSG00000116685	KIAA2013	-0.376242	4.96634	1.28e-05	0.010912
ENSG00000128000	ZNF780B	0.395576	4.40417	1.38e-05	0.0111252
ENSG00000175602	CCDC85B	-0.473865	5.58764	1.82e-05	0.0133358
ENSG00000244754	N4BP2L2	0.268922	6.23255	1.87e-05	0.0133358
ENSG00000215612	HMX1	-0.78246	3.94529	1.94e-05	0.0133358
ENSG00000102109	PCSK1N	-0.492613	7.88021	2.02e-05	0.0133358
ENSG00000188573	FBLL1	-0.440552	5.03492	2.06e-05	0.0133358
ENSG00000051523	CYBA	-0.37257	5.8951	2.23e-05	0.0135978
ENSG00000188483	IER5L	-0.609003	5.17259	2.33e-05	0.0135978
ENSG00000159335	PTMS	-0.322162	9.57202	2.36e-05	0.0135978
ENSG00000129951	PLPPR3	-0.488305	7.61871	2.45e-05	0.0135978
ENSG00000103888	CEMIP	-0.345182	5.35154	2.64e-05	0.0135978
ENSG00000142544	CTU1	-0.77097	2.65087	2.67e-05	0.0135978
ENSG00000168056	LTBP3	-0.313382	6.9242	2.69e-05	0.0135978
ENSG00000179862	CITED4	-0.638149	3.8756	2.83e-05	0.0138294
ENSG00000182087	TMEM259	-0.476483	6.96913	2.96e-05	0.0140442
ENSG00000130203	APOE	-0.40068	9.0625	3.16e-05	0.0145902
ENSG00000172247	C1QTNF4	-0.783486	2.61994	3.26e-05	0.0146166
ENSG00000161642	ZNF385A	-0.270206	5.48919	3.7e-05	0.0153142
ENSG00000237172	B3GNT9	-0.385346	4.4598	3.76e-05	0.0153142
ENSG00000180340	FZD2	-0.447179	5.57868	3.78e-05	0.0153142
ENSG00000241360	PDXP	-1.04469	2.62641	3.79e-05	0.0153142
ENSG00000168913	ENHO	-0.476268	4.2595	4.42e-05	0.0170525
ENSG00000261221	ZNF865	-0.472635	4.74068	4.44e-05	0.0170525
ENSG00000205903	ZNF316	-0.349604	7.08984	4.68e-05	0.0175711
ENSG00000130748	TMEM160	-0.476204	3.92104	5.14e-05	0.0179112
ENSG00000127220	ABHD8	-0.412871	4.78784	5.15e-05	0.0179112
ENSG00000128564	VGF	-0.36354	8.12547	5.15e-05	0.0179112
ENSG00000115266	APC2	-0.344755	7.74505	5.21e-05	0.0179112
ENSG00000106211	HSPB1	-0.31343	7.38343	5.57e-05	0.0185324
ENSG00000165655	ZNF503	-0.253744	6.61859	5.88e-05	0.0185324
ENSG00000071051	NCK2	-0.231932	6.09898	5.92e-05	0.0185324
ENSG00000068137	PLEKHH3	-0.406082	4.83773	5.96e-05	0.0185324
ENSG00000134152	KATNBL1	0.378025	4.40038	5.97e-05	0.0185324
ENSG00000185338	SOCS1	-0.688603	3.49219	6.33e-05	0.0192771
ENSG00000172216	CEBPB	-0.668739	4.47254	6.54e-05	0.0192771
ENSG00000107404	DVL1	-0.388188	5.8328	6.57e-05	0.0192771
ENSG00000101439	CST3	-0.295698	7.16225	7.07e-05	0.0202069
ENSG00000131094	C1QL1	-1.33125	0.557409	7.49e-05	0.0202069
ENSG00000118046	STK11	-0.337467	6.38668	7.64e-05	0.0202069
ENSG00000249992	TMEM158	-0.659157	5.40951	7.76e-05	0.0202069
ENSG00000123064	DDX54	-0.261733	5.93545	7.81e-05	0.0202069
ENSG00000182154	MRPL41	-0.273849	5.51635	8.01e-05	0.0202069
ENSG00000102871	TRADD	-0.459111	3.2481	8.15e-05	0.0202069
ENSG00000051128	HOMER3	-0.350951	5.4934	8.28e-05	0.0202069
ENSG00000173457	PPP1R14B	-0.422511	6.80265	8.3e-05	0.0202069
ENSG00000268592	RAET1E-AS1	-1.19553	0.762436	8.43e-05	0.0202069
ENSG00000157741	UBN2	0.247015	6.13378	8.43e-05	0.0202069
ENSG00000167136	ENDOG	-0.705555	3.26806	8.49e-05	0.0202069
ENSG00000108106	UBE2S	-0.396866	4.76222	8.51e-05	0.0202069
ENSG00000163412	EIF4E3	0.32681	4.29627	9.4e-05	0.0220069
ENSG00000197343	ZNF655	0.199187	6.92274	9.74e-05	0.0223334
ENSG00000105402	NAPA	-0.21388	6.22212	9.86e-05	0.0223334
ENSG00000173327	MAP3K11	-0.282571	6.18692	0.000100435	0.0223334
ENSG00000070423	RNF126	-0.350329	5.6929	0.000100969	0.0223334
ENSG00000141933	TPGS1	-0.933667	3.60287	0.000102803	0.0224319
ENSG00000137142	IGFBPL1	-0.228974	6.56173	0.00010736	0.0227425
ENSG00000133265	HSPBP1	-0.3175	5.25317	0.000107941	0.0227425
ENSG00000075618	FSCN1	-0.286	9.11755	0.000108452	0.0227425
ENSG00000176170	SPHK1	-0.304359	5.60999	0.000112983	0.023389
ENSG00000101460	MAP1LC3A	-0.440233	3.66009	0.000117504	0.0233998
ENSG00000103260	METRN	-0.440592	6.14734	0.000118853	0.0233998
ENSG00000175550	DRAP1	-0.229274	6.55322	0.000118943	0.0233998
ENSG00000258429	PDF	-0.745333	2.03364	0.000119842	0.0233998
ENSG00000184261	KCNK12	-0.353278	5.84617	0.000120281	0.0233998
ENSG00000163453	IGFBP7	-0.373337	6.65516	0.000124456	0.0235135
ENSG00000196358	NTNG2	-0.361753	4.47714	0.000125981	0.0235135
ENSG00000130881	LRP3	-0.342497	6.43583	0.000126439	0.0235135
ENSG00000099625	CBARP	-0.66923	5.58149	0.000127561	0.0235135
ENSG00000176884	GRIN1	-0.301	5.04172	0.000128147	0.0235135
ENSG00000198862	LTN1	0.213557	6.67682	0.000138398	0.0251092
ENSG00000239264	TXNDC5	-0.805893	2.67402	0.000143273	0.0257047
ENSG00000245694	CRNDE	-0.456274	3.34709	0.000150117	0.0265551
ENSG00000177666	PNPLA2	-0.415518	5.15534	0.000152025	0.0265551
ENSG00000204525	HLA-C	-0.261295	8.47399	0.000154818	0.0265551
ENSG00000087995	METTL2A	0.379732	3.9693	0.000154855	0.0265551
ENSG00000105723	GSK3A	-0.297991	6.00597	0.00015863	0.0265551
ENSG00000187634	SAMD11	-0.404706	6.74325	0.000159204	0.0265551
ENSG00000244879	GABPB1-AS1	0.236917	6.26454	0.000160743	0.0265551
ENSG00000158828	PINK1	-0.377133	5.12359	0.0001679	0.0265551
ENSG00000143590	EFNA3	-0.324816	4.82921	0.000168197	0.0265551
ENSG00000130511	SSBP4	-0.452581	5.86976	0.00016821	0.0265551
ENSG00000141577	CEP131	-0.40741	3.82689	0.000168959	0.0265551
ENSG00000186222	BLOC1S4	-0.344865	4.71893	0.00016912	0.0265551
ENSG00000173156	RHOD	-0.348268	4.76492	0.000170866	0.0265551
ENSG00000188157	AGRN	-0.330947	8.76235	0.000172545	0.0265551
ENSG00000162910	MRPL55	-0.270186	5.33074	0.000173561	0.0265551
ENSG00000117691	NENF	-0.281993	5.0257	0.000174326	0.0265551
ENSG00000114853	ZBTB47	-0.314102	5.32182	0.000176885	0.0266242
ENSG00000137764	MAP2K5	0.30673	4.44407	0.000178439	0.0266242
ENSG00000230778	ANKRD63	-1.24754	0.556785	0.000180672	0.0266242
ENSG00000131188	PRR7	-0.501415	4.57027	0.000181375	0.0266242
ENSG00000126254	RBM42	-0.285456	5.69429	0.000185121	0.0268605
ENSG00000167969	ECI1	-0.359768	4.97261	0.000188441	0.0268605
ENSG00000136295	TTYH3	-0.291798	9.69935	0.000189196	0.0268605
ENSG00000198355	PIM3	-0.393276	5.32737	0.000190263	0.0268605
ENSG00000144362	PHOSPHO2	0.644201	2.04381	0.000191302	0.0268605
ENSG00000091592	NLRP1	-0.261645	7.44882	0.000193962	0.0269992
ENSG00000178209	PLEC	-0.232744	9.16258	0.000204164	0.0281763
ENSG00000103335	PIEZO1	-0.2818	7.43058	0.000208412	0.0285189
ENSG00000176022	B3GALT6	-0.437289	5.45644	0.000212866	0.0287291
ENSG00000171222	SCAND1	-0.29757	5.9303	0.000213507	0.0287291
ENSG00000149809	TM7SF2	-0.25482	6.00715	0.000216948	0.0289509
ENSG00000122012	SV2C	0.208688	6.15193	0.000228226	0.0296639
ENSG00000183779	ZNF703	-0.336419	6.13584	0.000228487	0.0296639
ENSG00000176014	TUBB6	-0.196897	7.56148	0.000230724	0.0296639
ENSG00000123144	TRIR	-0.239085	7.22077	0.000233387	0.0296639
ENSG00000041880	PARP3	-0.315018	4.48568	0.000236123	0.0296639
ENSG00000137309	HMGA1	-0.241094	8.27302	0.000237837	0.0296639
ENSG00000177706	FAM20C	-0.29977	6.3083	0.000238377	0.0296639
ENSG00000167178	ISLR2	-0.276197	5.51263	0.000239095	0.0296639
ENSG00000181649	PHLDA2	-0.377293	5.9201	0.000239192	0.0296639
ENSG00000174276	ZNHIT2	-0.453867	3.53697	0.000240662	0.0296639
ENSG00000124535	WRNIP1	-0.264569	5.96225	0.000254773	0.0309603
ENSG00000165434	PGM2L1	0.236824	7.88324	0.000255014	0.0309603
ENSG00000102189	EEA1	0.242085	6.23959	0.000257376	0.0310139
ENSG00000177853	ZNF518A	0.257288	5.37125	0.000259734	0.0310661
ENSG00000153253	SCN3A	0.188305	7.32228	0.000262618	0.0311801
ENSG00000182871	COL18A1	-0.349121	8.01626	0.000266501	0.031295
ENSG00000179965	ZNF771	-0.433257	3.65996	0.000267462	0.031295
ENSG00000105404	RABAC1	-0.288587	5.95153	0.000276072	0.0318829
ENSG00000067829	IDH3G	-0.258905	5.1835	0.000276436	0.0318829
ENSG00000279377	AC003973.3	0.307572	5.1624	0.000278726	0.0319055
ENSG00000196950	SLC39A10	0.186829	7.5923	0.000280583	0.0319055
ENSG00000138449	SLC40A1	0.275983	4.96553	0.000284729	0.032081
ENSG00000111786	SRSF9	-0.217272	6.76893	0.000286101	0.032081
ENSG00000136490	LIMD2	-0.293297	5.80559	0.000288389	0.0321146
ENSG00000185236	RAB11B	-0.259865	7.39615	0.000296487	0.0327371
ENSG00000114353	GNAI2	-0.193387	7.89261	0.00030611	0.0327371
ENSG00000160113	NR2F6	-0.469985	5.4261	0.00030631	0.0327371
ENSG00000165716	FAM69B	-0.476435	4.71515	0.000307899	0.0327371
ENSG00000122691	TWIST1	-0.493498	3.91409	0.000311626	0.0327371
ENSG00000185112	FAM43A	-0.416477	4.56219	0.00031445	0.0327371
ENSG00000227986	TRIM60P18	1.23858	0.347625	0.000314617	0.0327371
ENSG00000102996	MMP15	-0.257978	6.82957	0.000314939	0.0327371
ENSG00000236609	ZNF853	-0.337249	5.8302	0.000315325	0.0327371
ENSG00000133703	KRAS	0.194403	7.35776	0.000315783	0.0327371
ENSG00000234420	ZNF37BP	0.286209	4.73555	0.000316281	0.0327371
ENSG00000116857	TMEM9	-0.192596	6.91876	0.000324177	0.0332267
ENSG00000074181	NOTCH3	-0.30612	6.71456	0.000325127	0.0332267
ENSG00000272579		0.576169	2.38868	0.00033223	0.0337391
ENSG00000050820	BCAR1	-0.294329	7.23598	0.000340894	0.0343085
ENSG00000125901	MRPS26	-0.268139	5.55645	0.000342087	0.0343085
ENSG00000163132	MSX1	-0.426894	5.37542	0.000346338	0.0345205
ENSG00000197121	PGAP1	0.207541	7.44823	0.00035807	0.0349533
ENSG00000250479	CHCHD10	-0.579911	3.15145	0.000358405	0.0349533
ENSG00000121753	ADGRB2	-0.249998	7.21665	0.000358747	0.0349533
ENSG00000131711	MAP1B	0.149135	10.6695	0.000359339	0.0349533
ENSG00000237441	RGL2	-0.263245	5.61457	0.000367761	0.0354574
ENSG00000178950	GAK	-0.258649	6.83435	0.000368913	0.0354574
ENSG00000099624	ATP5F1D	-0.312291	6.00951	0.000373078	0.0356455
ENSG00000183751	TBL3	-0.292131	5.74776	0.000378411	0.0359423
ENSG00000196576	PLXNB2	-0.258434	8.27406	0.000384688	0.0363249
ENSG00000144485	HES6	-0.431916	4.88899	0.000392679	0.0368639
ENSG00000177732	SOX12	-0.34172	7.3254	0.000397286	0.0370804
ENSG00000164638	SLC29A4	-0.377318	5.28776	0.000399579	0.0370804
ENSG00000174428	GTF2IRD2B	-0.871506	1.41307	0.00040787	0.037195
ENSG00000129038	LOXL1	-0.366772	6.6181	0.000408171	0.037195
ENSG00000204673	AKT1S1	-0.262625	6.04202	0.000411044	0.037195
ENSG00000122484	RPAP2	0.261098	5.85364	0.000412119	0.037195
ENSG00000162783	IER5	-0.360221	5.85933	0.00041233	0.037195
ENSG00000104408	EIF3E	0.274948	6.76238	0.00042495	0.0378362
ENSG00000177888	ZBTB41	0.226589	6.1795	0.000425581	0.0378362
ENSG00000011422	PLAUR	-0.263752	5.76947	0.000426469	0.0378362
ENSG00000177606	JUN	-0.22808	8.0024	0.00043647	0.0381852
ENSG00000198380	GFPT1	0.186928	7.54256	0.000436788	0.0381852
ENSG00000197976	AKAP17A	-0.237755	6.28874	0.000437497	0.0381852
ENSG00000121900	TMEM54	-0.356205	4.21631	0.000442688	0.0384305
ENSG00000165669	FAM204A	0.230773	6.38054	0.000447153	0.0386106
ENSG00000180447	GAS1	-0.501852	4.17078	0.000453065	0.0387517
ENSG00000123416	TUBA1B	-0.197329	6.48691	0.000457385	0.0387517
ENSG00000169727	GPS1	-0.249648	6.8419	0.000458366	0.0387517
ENSG00000160999	SH2B2	-0.409191	4.57055	0.000458386	0.0387517
ENSG00000101333	PLCB4	0.21406	5.80161	0.000460919	0.0387628
ENSG00000123989	CHPF	-0.30195	7.80897	0.000469378	0.0392697
ENSG00000167526	RPL13	-0.239569	8.88613	0.00047189	0.0392763
ENSG00000104964	AES	-0.299491	7.88208	0.000479662	0.0396578
ENSG00000213445	SIPA1	-0.346628	4.69729	0.000481385	0.0396578
ENSG00000129654	FOXJ1	-0.627526	2.75502	0.000488081	0.0399764
ENSG00000228300	C19orf24	-0.382061	4.86617	0.000490205	0.0399764
ENSG00000167700	MFSD3	-0.39109	3.9557	0.000496411	0.0402791
ENSG00000141753	IGFBP4	-0.263638	6.05895	0.000508378	0.0407932
ENSG00000182612	TSPAN10	-0.759128	1.60138	0.000515108	0.0407932
ENSG00000164850	GPER1	-0.317771	4.58726	0.000515932	0.0407932
ENSG00000140983	RHOT2	-0.334362	6.59058	0.000516029	0.0407932
ENSG00000152475	ZNF837	-0.641692	1.9817	0.000517355	0.0407932
ENSG00000183775	KCTD16	0.541511	2.5141	0.000519329	0.0407932
ENSG00000179044	EXOC3L1	-0.761321	1.58254	0.00052043	0.0407932
ENSG00000130758	MAP3K10	-0.309442	5.8746	0.000532215	0.0415153
ENSG00000204116	CHIC1	0.244684	5.46191	0.000544511	0.0421044
ENSG00000141985	SH3GL1	-0.216285	6.99137	0.000546773	0.0421044
ENSG00000107281	NPDC1	-0.360871	6.14988	0.000548275	0.0421044
ENSG00000105963	ADAP1	-0.490915	3.87006	0.000550197	0.0421044
ENSG00000171450	CDK5R2	-0.379414	5.21471	0.000556343	0.0423739
ENSG00000103495	MAZ	-0.409764	6.39786	0.000560019	0.0424537
ENSG00000167657	DAPK3	-0.2299	7.28067	0.000569272	0.0429534
ENSG00000197961	ZNF121	0.218294	5.62242	0.000577904	0.0434019
ENSG00000075275	CELSR1	-0.254694	6.6719	0.000586987	0.04388
ENSG00000131435	PDLIM4	-0.284846	5.04882	0.000596375	0.0443763
ENSG00000035115	SH3YL1	0.244919	5.1492	0.000603886	0.0447292
ENSG00000160013	PTGIR	-0.836475	1.31755	0.000606978	0.0447404
ENSG00000134590	RTL8C	-0.224976	6.70918	0.00060958	0.0447404
ENSG00000281128	PTENP1-AS	1.11466	0.658118	0.000623811	0.0455777
ENSG00000262814	MRPL12	-0.502493	2.71623	0.000629081	0.0456558
ENSG00000160877	NACC1	-0.259902	6.82782	0.000630535	0.0456558
ENSG00000233276	GPX1	-0.220268	7.8098	0.000633706	0.0456806
ENSG00000162585	FAAP20	-0.312386	4.66389	0.000644136	0.0462052
ENSG00000007520	TSR3	-0.344525	5.77378	0.000649069	0.0462052
ENSG00000128594	LRRC4	-0.296002	5.00171	0.000649569	0.0462052
ENSG00000269743	SLC25A53	0.371144	3.49198	0.000658018	0.046601
ENSG00000162302	RPS6KA4	-0.314468	5.74239	0.000665766	0.0469139
ENSG00000182809	CRIP2	-0.36189	6.30809	0.000670975	0.0469139
ENSG00000179091	CYC1	-0.25492	6.2514	0.000671154	0.0469139
ENSG00000162636	FAM102B	0.244087	5.2312	0.000677654	0.0471642
ENSG00000188738	FSIP2	0.300524	4.78812	0.000683483	0.0472485
ENSG00000225968	ELFN1	-0.260316	5.92331	0.000684718	0.0472485
ENSG00000162591	MEGF6	-0.428192	4.31917	0.000692763	0.0475726
ENSG00000239857	GET4	-0.693942	3.57801	0.000696553	0.0475726
ENSG00000169223	LMAN2	-0.249517	5.99957	0.000698255	0.0475726
ENSG00000105245	NUMBL	-0.28621	5.64916	0.000710472	0.0480404
ENSG00000184709	LRRC26	-0.954433	0.850154	0.00071107	0.0480404
ENSG00000167680	SEMA6B	-0.299966	5.65169	0.000716811	0.0482264
ENSG00000125817	CENPB	-0.312485	6.47058	0.000728743	0.0488258
ENSG00000164889	SLC4A2	-0.248454	7.15101	0.00074189	0.0493718
ENSG00000179292	TMEM151A	-0.389973	4.66973	0.000743008	0.0493718

## Sheet: Aripiprazole
Supplementary Table S1 (b): Differrential expression analysis of aripiprazole (FDR < 0.05) Abbreviation: logFC - log fold change, logCPM - log counts per million, FDR - false discovery rate adjustment by Benjamini-Hochberg procedure
Ensembl.Gene.ID	Gene.Symbol	logFC	logCPM	PValue	FDR
ENSG00000239264	TXNDC5	-1.37504	2.60407	2.31e-13	3.76e-09
ENSG00000179588	ZFPM1	-0.817548	4.4897	3.9e-12	3.18e-08
ENSG00000131188	PRR7	-0.75688	4.52638	1.9e-10	1.03e-06
ENSG00000239857	GET4	-1.02593	3.55687	2.85e-10	1.11e-06
ENSG00000272933	AL391121.1	-1.00332	2.9319	3.39e-10	1.11e-06
ENSG00000243449	C4orf48	-0.714068	5.4259	4.11e-10	1.12e-06
ENSG00000188290	HES4	-0.836134	4.88872	2.93e-09	6.81e-06
ENSG00000178531	CTXN1	-0.670888	6.52456	5.46e-09	1.11e-05
ENSG00000179862	CITED4	-0.92032	3.80654	6.28e-09	1.14e-05
ENSG00000177732	SOX12	-0.484254	7.32217	8.96e-09	1.46e-05
ENSG00000241360	PDXP	-1.36214	2.59086	1.19e-08	1.77e-05
ENSG00000241697	TMEFF1	-0.759894	4.73344	2.17e-08	2.95e-05
ENSG00000215612	HMX1	-0.817115	4.00327	2.51e-08	3.15e-05
ENSG00000103495	MAZ	-0.659803	6.34457	3.19e-08	3.71e-05
ENSG00000185668	POU3F1	-0.77155	5.1645	3.95e-08	4.3e-05
ENSG00000172216	CEBPB	-0.84556	4.44375	4.92e-08	5.02e-05
ENSG00000173457	PPP1R14B	-0.535393	6.80372	6.81e-08	6.53e-05
ENSG00000122691	TWIST1	-0.665402	3.90518	7.75e-08	7.02e-05
ENSG00000184897	H1FX	-0.515753	7.28113	1.31e-07	0.000106943
ENSG00000249992	TMEM158	-0.757	5.42424	1.27e-07	0.000106943
ENSG00000251493	FOXD1	-0.796329	4.68275	1.48e-07	0.00011513
ENSG00000213563	C8orf82	-0.614212	4.06753	1.6e-07	0.000118769
ENSG00000161682	FAM171A2	-0.664507	6.4898	1.76e-07	0.000125028
ENSG00000171450	CDK5R2	-0.484439	5.22768	2.24e-07	0.000151977
ENSG00000244879	GABPB1-AS1	0.391502	6.30059	3.78e-07	0.000246406
ENSG00000130522	JUND	-0.605375	7.79001	5.15e-07	0.000323108
ENSG00000185338	SOCS1	-0.806519	3.48891	5.73e-07	0.000346009
ENSG00000164853	UNCX	-0.72137	5.19252	9.19e-07	0.000534803
ENSG00000225783	MIAT	0.387349	8.52914	1.14e-06	0.000639597
ENSG00000188483	IER5L	-0.780463	5.1182	1.2e-06	0.000649421
ENSG00000090238	YPEL3	-0.442414	5.64587	1.25e-06	0.00065826
ENSG00000181588	MEX3D	-0.624042	5.83502	1.42e-06	0.000723853
ENSG00000102109	PCSK1N	-0.605023	7.88764	1.63e-06	0.000804026
ENSG00000214029	ZNF891	0.397029	5.03087	2.27e-06	0.00108689
ENSG00000180340	FZD2	-0.602225	5.54605	3.08e-06	0.00135889
ENSG00000215252	GOLGA8B	0.55434	4.63921	3.02e-06	0.00135889
ENSG00000264112	AC015813.1	0.581554	3.08751	3.08e-06	0.00135889
ENSG00000101084	C20orf24	-0.478738	4.73685	4.57e-06	0.00186092
ENSG00000103266	STUB1	-0.531683	5.74214	4.51e-06	0.00186092
ENSG00000130748	TMEM160	-0.514056	3.9313	4.52e-06	0.00186092
ENSG00000114857	NKTR	0.358597	7.64163	5.52e-06	0.00219556
ENSG00000160113	NR2F6	-0.570784	5.4313	5.76e-06	0.00223644
ENSG00000142544	CTU1	-0.85815	2.5891	6.37e-06	0.00241323
ENSG00000159335	PTMS	-0.395869	9.56337	6.51e-06	0.00241323
ENSG00000184261	KCNK12	-0.389099	5.86909	6.93e-06	0.0025088
ENSG00000129038	LOXL1	-0.551937	6.59324	7.24e-06	0.00256664
ENSG00000109046	WSB1	0.359968	7.7781	7.74e-06	0.00268452
ENSG00000218891	ZNF579	-0.590809	4.69564	1.11e-05	0.00376565
ENSG00000167996	FTH1	-0.551769	7.99128	1.26e-05	0.00419986
ENSG00000101439	CST3	-0.437767	7.12936	1.37e-05	0.00447934
ENSG00000142409	ZNF787	-0.529599	4.7336	1.44e-05	0.00450496
ENSG00000175602	CCDC85B	-0.592194	5.55037	1.46e-05	0.00450496
ENSG00000245532	NEAT1	0.535787	5.63098	1.42e-05	0.00450496
ENSG00000110446	SLC15A3	-0.539586	4.51724	1.52e-05	0.00457843
ENSG00000099625	CBARP	-0.680565	5.66909	1.57e-05	0.00466443
ENSG00000126461	SCAF1	-0.440797	6.45024	1.88e-05	0.00547357
ENSG00000153914	SREK1	0.378856	6.49448	2.02e-05	0.00557104
ENSG00000167524	SGK494	0.630405	3.05725	1.96e-05	0.00557104
ENSG00000175265	GOLGA8A	0.584689	3.96866	1.98e-05	0.00557104
ENSG00000123989	CHPF	-0.478268	7.76263	2.33e-05	0.00611679
ENSG00000129951	PLPPR3	-0.571926	7.63242	2.32e-05	0.00611679
ENSG00000142694	EVA1B	-0.594407	4.46994	2.27e-05	0.00611679
ENSG00000137142	IGFBPL1	-0.305437	6.55022	2.45e-05	0.0063278
ENSG00000116652	DLEU2L	0.774371	2.08669	2.51e-05	0.00639581
ENSG00000158828	PINK1	-0.499276	5.08077	2.65e-05	0.00661431
ENSG00000161179	YDJC	-0.531037	4.0401	2.68e-05	0.00661431
ENSG00000109610	SOD3	-0.701708	2.81994	2.75e-05	0.00669031
ENSG00000115457	IGFBP2	-0.522678	8.13922	2.95e-05	0.00707763
ENSG00000204103	MAFB	-0.482564	4.59316	3.24e-05	0.00764926
ENSG00000099624	ATP5F1D	-0.543744	5.92486	3.76e-05	0.00863207
ENSG00000178719	GRINA	-0.343445	7.6898	3.76e-05	0.00863207
ENSG00000020181	ADGRA2	-0.463287	4.85345	3.92e-05	0.00887633
ENSG00000137309	HMGA1	-0.345525	8.24384	4.05e-05	0.00890603
ENSG00000172780	RAB43	-0.730574	2.18325	4.1e-05	0.00890603
ENSG00000187244	BCAM	-0.592927	3.90982	4e-05	0.00890603
ENSG00000205903	ZNF316	-0.390418	7.10392	4.37e-05	0.0093645
ENSG00000181027	FKRP	-0.457156	4.95972	4.45e-05	0.00943028
ENSG00000173559	NABP1	0.33019	5.88403	4.63e-05	0.0095206
ENSG00000238018	AC093110.1	1.20853	0.788194	4.67e-05	0.0095206
ENSG00000261786	AC006058.1	0.397738	4.38842	4.62e-05	0.0095206
ENSG00000130511	SSBP4	-0.499088	5.89359	4.97e-05	0.0098752
ENSG00000163132	MSX1	-0.474153	5.37123	4.94e-05	0.0098752
ENSG00000141933	TPGS1	-0.847925	3.70539	5.12e-05	0.0100634
ENSG00000099875	MKNK2	-0.342024	6.86495	5.31e-05	0.0102463
ENSG00000161714	PLCD3	-0.348988	6.10859	5.37e-05	0.0102463
ENSG00000186765	FSCN2	-0.73036	2.46752	5.41e-05	0.0102463
ENSG00000076604	TRAF4	-0.327053	6.24975	5.54e-05	0.0102684
ENSG00000183779	ZNF703	-0.363748	6.16208	5.52e-05	0.0102684
ENSG00000103187	COTL1	-0.338377	8.32481	5.64e-05	0.0103266
ENSG00000137166	FOXP4	-0.400705	5.24863	5.89e-05	0.0104494
ENSG00000139974	SLC38A6	0.473214	3.30945	5.83e-05	0.0104494
ENSG00000167136	ENDOG	-0.812939	3.24822	5.9e-05	0.0104494
ENSG00000122435	TRMT13	0.414316	4.03474	6.19e-05	0.0108591
ENSG00000167680	SEMA6B	-0.43452	5.61164	6.6e-05	0.0113738
ENSG00000177990	DPY19L2	0.495839	4.22008	6.63e-05	0.0113738
ENSG00000241343	RPL36A	0.617038	3.38379	6.77e-05	0.0114941
ENSG00000236609	ZNF853	-0.406723	5.82618	6.96e-05	0.0117009
ENSG00000182183	SHISAL2A	1.13197	0.86123	7.1e-05	0.0118042
ENSG00000130203	APOE	-0.458398	9.07101	7.31e-05	0.0120347
ENSG00000147894	C9orf72	0.390819	5.7111	7.54e-05	0.0122932
ENSG00000108106	UBE2S	-0.539281	4.68995	7.78e-05	0.0125555
ENSG00000133250	ZNF414	-0.549032	4.03322	7.87e-05	0.0125741
ENSG00000137955	RABGGTB	0.341814	6.37276	8e-05	0.0126588
ENSG00000168056	LTBP3	-0.423007	6.91763	8.11e-05	0.012711
ENSG00000073150	PANX2	-0.543417	3.9621	8.34e-05	0.0129459
ENSG00000178917	ZNF852	0.602674	2.53632	8.84e-05	0.0136013
ENSG00000007520	TSR3	-0.447765	5.76725	9.26e-05	0.0141118
ENSG00000084453	SLCO1A2	0.42935	5.35919	9.39e-05	0.0141675
ENSG00000274180	NATD1	-0.379196	4.58283	9.56e-05	0.0142926
ENSG00000250479	CHCHD10	-0.697395	3.13372	9.85e-05	0.0146049
ENSG00000186222	BLOC1S4	-0.372468	4.7268	0.000101914	0.0149676
ENSG00000108511	HOXB6	-0.320091	6.5125	0.00010321	0.0150226
ENSG00000120068	HOXB8	-0.311013	7.69658	0.000105699	0.0151178
ENSG00000213973	ZNF99	1.1329	0.83098	0.000105719	0.0151178
ENSG00000166337	TAF10	-0.392502	5.86256	0.000107696	0.0152666
ENSG00000163453	IGFBP7	-0.3489	6.69806	0.000109213	0.0152793
ENSG00000188529	SRSF10	0.322949	7.68187	0.00010966	0.0152793
ENSG00000204347	BTBD17	-0.725976	3.03769	0.000115057	0.0158955
ENSG00000129757	CDKN1C	-0.432459	5.41037	0.000118269	0.0162018
ENSG00000125505	MBOAT7	-0.321403	7.12738	0.000119569	0.0162434
ENSG00000128242	GAL3ST1	-0.598403	2.45288	0.00012689	0.0170955
ENSG00000261221	ZNF865	-0.495669	4.74004	0.000131386	0.0175562
ENSG00000250305	TRMT9B	0.424798	3.88178	0.000133883	0.0177444
ENSG00000079313	REXO1	-0.365154	5.76228	0.000136182	0.0177603
ENSG00000177034	MTX3	0.395312	5.03928	0.00013616	0.0177603
ENSG00000083097	DOPEY1	0.304529	6.06867	0.00014254	0.0184419
ENSG00000176022	B3GALT6	-0.429581	5.4905	0.000146122	0.0187565
ENSG00000154548	SRSF12	0.42819	4.0105	0.000149565	0.0190484
ENSG00000118898	PPL	-0.308075	6.30485	0.000152358	0.0191057
ENSG00000246859	STARD4-AS1	0.337922	4.90912	0.000151663	0.0191057
ENSG00000253368	TRNP1	-0.399204	6.36268	0.00015793	0.0196533
ENSG00000103260	METRN	-0.471579	6.17445	0.000164258	0.0198786
ENSG00000141582	CBX4	-0.393286	5.23741	0.000162539	0.0198786
ENSG00000180921	FAM83H	-0.400419	4.48747	0.000163095	0.0198786
ENSG00000270170	NCBP2-AS2	-0.355983	4.94675	0.000164619	0.0198786
ENSG00000115756	HPCAL1	-0.354097	6.08003	0.000169022	0.0202603
ENSG00000071051	NCK2	-0.290261	6.07846	0.000173292	0.0202678
ENSG00000091542	ALKBH5	-0.296793	5.9714	0.00017189	0.0202678
ENSG00000108848	LUC7L3	0.350777	8.07534	0.000174058	0.0202678
ENSG00000275832	ARHGAP23	-0.353852	6.11165	0.000171086	0.0202678
ENSG00000197576	HOXA4	-0.578585	2.98167	0.000178112	0.0205928
ENSG00000141858	SAMD1	-0.327211	5.97189	0.000180895	0.0207672
ENSG00000166432	ZMAT1	0.492614	5.48781	0.000183542	0.0209238
ENSG00000198625	MDM4	0.301303	5.79259	0.000187773	0.0212575
ENSG00000210140	MT-TC	-0.496899	3.32236	0.000193552	0.0217606
ENSG00000125458	NT5C	-0.517141	2.8019	0.000199915	0.0223221
ENSG00000132485	ZRANB2	0.360501	7.43277	0.000202477	0.0223993
ENSG00000141696	P3H4	-0.37042	5.69272	0.000203355	0.0223993
ENSG00000152926	ZNF117	0.330845	6.68941	0.000206384	0.0225767
ENSG00000152926	ZNF117	0.330845	6.68941	0.000206384	0.0225767
ENSG00000159674	SPON2	-0.382406	5.71512	0.000209483	0.0225767
ENSG00000175264	CHST1	-0.34569	4.77281	0.000210102	0.0225767
ENSG00000184232	OAF	-0.388365	6.15954	0.000210506	0.0225767
ENSG00000170260	ZNF212	-0.387829	4.18968	0.000212535	0.0226454
ENSG00000082258	CCNT2	0.280289	6.65005	0.00021546	0.022808
ENSG00000073605	GSDMB	0.567055	3.78808	0.000220308	0.0230724
ENSG00000124635	HIST1H2BJ	-0.634478	2.35202	0.000223085	0.0230724
ENSG00000160013	PTGIR	-0.838648	1.40548	0.000223619	0.0230724
ENSG00000181035	SLC25A42	-0.389204	4.48677	0.00022155	0.0230724
ENSG00000115355	CCDC88A	0.314848	7.49852	0.00022647	0.023094
ENSG00000276045	ORAI1	-0.535925	3.43615	0.000226662	0.023094
ENSG00000148690	FRA10AC1	0.426607	4.52127	0.000228893	0.0231765
ENSG00000127418	FGFRL1	-0.526237	6.05897	0.000231691	0.0233149
ENSG00000163888	CAMK2N2	-0.680756	3.99782	0.000238818	0.023802
ENSG00000172247	C1QTNF4	-0.736701	2.63051	0.00023945	0.023802
ENSG00000099617	EFNA2	-0.607811	3.22263	0.000247196	0.024289
ENSG00000181649	PHLDA2	-0.509763	5.88189	0.000248937	0.024289
ENSG00000186908	ZDHHC17	0.321182	7.0415	0.00025031	0.024289
ENSG00000196358	NTNG2	-0.439376	4.45881	0.00024937	0.024289
ENSG00000184058	TBX1	-0.45322	3.36967	0.000254699	0.0242997
ENSG00000198435	NRARP	-0.954072	1.69004	0.000254892	0.0242997
ENSG00000247315	ZCCHC3	-0.302634	6.09094	0.000253622	0.0242997
ENSG00000135976	ANKRD36	0.451952	4.04645	0.000259254	0.0244298
ENSG00000175416	CLTB	-0.376679	6.50351	0.00025859	0.0244298
ENSG00000114353	GNAI2	-0.257791	7.87362	0.000268636	0.0251684
ENSG00000174501	ANKRD36C	0.426797	4.0937	0.00027412	0.0255354
ENSG00000091592	NLRP1	-0.301418	7.44436	0.000279978	0.0257864
ENSG00000116670	MAD2L2	-0.369656	5.30511	0.000279941	0.0257864
ENSG00000154096	THY1	-0.291252	6.5475	0.000285082	0.0261091
ENSG00000046651	OFD1	0.34898	5.2348	0.00029115	0.0262992
ENSG00000124302	CHST8	-0.524043	3.54694	0.000295225	0.0262992
ENSG00000143878	RHOB	-0.322417	6.30184	0.000289789	0.0262992
ENSG00000162194	LBHD1	0.404144	4.2336	0.000292641	0.0262992
ENSG00000164897	TMUB1	-0.392366	5.20726	0.000294407	0.0262992
ENSG00000245149	RNF139-AS1	0.629613	2.18481	0.000300729	0.0266439
ENSG00000074181	NOTCH3	-0.373071	6.73182	0.000308959	0.0272251
ENSG00000171604	CXXC5	-0.261056	7.04791	0.00031326	0.0274557
ENSG00000170561	IRX2	-0.444979	3.56839	0.000318465	0.0277627
ENSG00000131668	BARX1	-0.488482	4.05328	0.000321797	0.0279039
ENSG00000132819	RBM38	-0.394156	5.98211	0.000325682	0.0279594
ENSG00000163535	SGO2	0.486147	3.30585	0.000325868	0.0279594
ENSG00000154118	JPH3	-0.303715	6.34967	0.000331604	0.028107
ENSG00000162994	CLHC1	0.547483	3.47427	0.000330505	0.028107
ENSG00000260001	TGFBR3L	-1.21465	0.531081	0.00033276	0.028107
ENSG00000167617	CDC42EP5	-0.870616	1.35585	0.000335363	0.0281809
ENSG00000087245	MMP2	-0.28271	7.83809	0.000338881	0.028261
ENSG00000140406	TLNRD1	-0.43466	5.26659	0.000339783	0.028261
ENSG00000142634	EFHD2	-0.357388	4.91217	0.000341778	0.0282826
ENSG00000100890	KIAA0391	0.469122	3.58089	0.000343707	0.0282986
ENSG00000059588	TARBP1	0.263672	7.00025	0.000351378	0.0287848
ENSG00000134259	NGF	-0.567169	2.60873	0.000353198	0.0287892
ENSG00000065320	NTN1	-0.322619	5.63069	0.000356898	0.0288177
ENSG00000224078	SNHG14	0.267996	7.71825	0.000358123	0.0288177
ENSG00000228300	C19orf24	-0.460294	4.86475	0.000358851	0.0288177
ENSG00000141568	FOXK2	-0.277498	6.26689	0.000363361	0.0290368
ENSG00000116001	TIA1	0.29944	8.01674	0.000374441	0.0296317
ENSG00000119397	CNTRL	0.329354	4.70487	0.000374053	0.0296317
ENSG00000126254	RBM42	-0.354528	5.66847	0.000380816	0.0297351
ENSG00000157954	WIPI2	-0.256807	7.50926	0.000379655	0.0297351
ENSG00000261101	AC234775.3	0.637801	1.94018	0.000381219	0.0297351
ENSG00000109771	LRP2BP	0.748133	1.85238	0.000402759	0.0311174
ENSG00000167766	ZNF83	0.302185	5.83745	0.000401217	0.0311174
ENSG00000123836	PFKFB2	0.261826	6.23637	0.000406041	0.031223
ENSG00000125817	CENPB	-0.355001	6.49698	0.000416228	0.0317073
ENSG00000134152	KATNBL1	0.434026	4.46358	0.000414809	0.0317073
ENSG00000258429	PDF	-0.686969	2.05079	0.000422473	0.0320332
ENSG00000156042	CFAP70	0.540872	3.07728	0.000429552	0.0321218
ENSG00000167178	ISLR2	-0.325567	5.53468	0.000428282	0.0321218
ENSG00000185650	ZFP36L1	-0.2996	6.99767	0.000427644	0.0321218
ENSG00000063245	EPN1	-0.326964	6.86303	0.000435505	0.0322351
ENSG00000075618	FSCN1	-0.402043	9.07899	0.000440953	0.0322351
ENSG00000125520	SLC2A4RG	-0.389316	5.38685	0.000438516	0.0322351
ENSG00000167470	MIDN	-0.312779	7.58769	0.000440804	0.0322351
ENSG00000184207	PGP	-0.373634	5.44693	0.000433972	0.0322351
ENSG00000100075	SLC25A1	-0.390383	6.21724	0.000454663	0.0322407
ENSG00000116035	VAX2	-0.468934	3.54451	0.000460046	0.0322407
ENSG00000117691	NENF	-0.287282	5.04909	0.000460507	0.0322407
ENSG00000130734	ATG4D	-0.474256	4.91551	0.000458748	0.0322407
ENSG00000138468	SENP7	0.386491	6.63465	0.000454767	0.0322407
ENSG00000164331	ANKRA2	0.319055	4.48614	0.000451896	0.0322407
ENSG00000167526	RPL13	-0.321285	8.8538	0.000459637	0.0322407
ENSG00000196263	ZNF471	0.364792	4.39526	0.000460808	0.0322407
ENSG00000196781	TLE1	-0.285758	5.21788	0.000452561	0.0322407
ENSG00000196912	ANKRD36B	0.61875	2.63102	0.000456928	0.0322407
ENSG00000171206	TRIM8	-0.285744	5.93787	0.000465982	0.0324634
ENSG00000106588	PSMA2	0.432489	3.58784	0.000470141	0.0326138
ENSG00000155254	MARVELD1	-0.319837	5.56281	0.000476278	0.0327607
ENSG00000213917	RPL5P8	0.845708	1.34009	0.000476217	0.0327607
ENSG00000116017	ARID3A	-0.32751	5.50523	0.000481976	0.0330133
ENSG00000148400	NOTCH1	-0.417422	5.86107	0.000487517	0.0332531
ENSG00000133275	CSNK1G2	-0.328633	7.01697	0.000497192	0.0335791
ENSG00000152518	ZFP36L2	-0.393139	4.70661	0.000497414	0.0335791
ENSG00000176428	VPS37D	-0.407947	4.46129	0.000498475	0.0335791
ENSG00000053900	ANAPC4	0.337707	5.32776	0.000501261	0.0336278
ENSG00000004534	RBM6	0.286957	7.04954	0.000506985	0.0336907
ENSG00000105258	POLR2I	-0.555817	2.4921	0.000508399	0.0336907
ENSG00000130589	HELZ2	-0.325572	7.58572	0.000504979	0.0336907
ENSG00000070404	FSTL3	-0.451119	5.51146	0.000521092	0.0342534
ENSG00000145416	Mar-01	0.439966	4.87996	0.000519358	0.0342534
ENSG00000132424	PNISR	0.325655	7.48495	0.000525131	0.0343803
ENSG00000154265	ABCA5	0.456373	3.80983	0.000528145	0.0344393
ENSG00000185262	UBALD2	-0.443997	4.47169	0.000534892	0.0347403
ENSG00000267909	CCDC177	-0.493667	2.94852	0.000552384	0.035734
ENSG00000279500	AC108704.2	0.620482	2.01513	0.000560011	0.0360842
ENSG00000143862	ARL8A	-0.248852	7.16735	0.000588654	0.0373001
ENSG00000155957	TMBIM4	0.62541	2.68563	0.000585409	0.0373001
ENSG00000179886	TIGD5	-0.41089	4.09261	0.000591368	0.0373001
ENSG00000196411	EPHB4	-0.311026	5.88646	0.00059261	0.0373001
ENSG00000204791	SMPD5	-1.27989	0.296529	0.000588515	0.0373001
ENSG00000258297	AP001157.1	0.31251	4.76065	0.000586202	0.0373001
ENSG00000000460	C1orf112	0.397464	3.57425	0.000596481	0.0373994
ENSG00000173917	HOXB2	-0.247039	5.673	0.000606199	0.0374428
ENSG00000198870	STKLD1	0.555532	2.40792	0.000606362	0.0374428
ENSG00000224877	NDUFAF8	-0.299912	5.00018	0.000603789	0.0374428
ENSG00000227986	TRIM60P18	1.09616	0.531281	0.000600252	0.0374428
ENSG00000226752	CUTALP	0.406432	3.4907	0.000611597	0.0376236
ENSG00000108639	SYNGR2	-0.421327	4.971	0.000618595	0.0376356
ENSG00000115226	FNDC4	-0.276374	6.04203	0.000626109	0.0376356
ENSG00000125872	LRRN4	-0.40654	3.61364	0.000622557	0.0376356
ENSG00000162601	MYSM1	0.351215	6.24137	0.000625217	0.0376356
ENSG00000185513	L3MBTL1	0.375095	5.20342	0.000625659	0.0376356
ENSG00000234420	ZNF37BP	0.308596	4.76221	0.000627953	0.0376356
ENSG00000268043	NBPF12	0.392583	3.90982	0.000614512	0.0376356
ENSG00000169564	PCBP1	-0.340767	6.74732	0.00063203	0.0376568
ENSG00000197343	ZNF655	0.26964	6.958	0.000632926	0.0376568
ENSG00000071564	TCF3	-0.316332	7.23758	0.000652365	0.0386722
ENSG00000165716	FAM69B	-0.471332	4.76718	0.000658154	0.038874
ENSG00000051128	HOMER3	-0.366387	5.48195	0.000680801	0.0391246
ENSG00000102996	MMP15	-0.333646	6.82134	0.00067442	0.0391246
ENSG00000106211	HSPB1	-0.455384	7.34596	0.000673497	0.0391246
ENSG00000119681	LTBP2	-0.330159	4.5811	0.000671169	0.0391246
ENSG00000159840	ZYX	-0.349215	7.59949	0.000685933	0.0391246
ENSG00000168884	TNIP2	-0.304231	4.66213	0.00068602	0.0391246
ENSG00000179431	FJX1	-0.369657	4.82472	0.000666648	0.0391246
ENSG00000187608	ISG15	-0.304541	6.94704	0.000671977	0.0391246
ENSG00000188322	SBK1	-0.278428	8.60123	0.000687652	0.0391246
ENSG00000227671	AL390728.4	0.329838	4.53353	0.000676849	0.0391246
ENSG00000239415	AP001469.3	0.472294	2.69969	0.000688796	0.0391246
ENSG00000086848	ALG9	0.30888	4.49746	0.000692279	0.0391859
ENSG00000004975	DVL2	-0.274457	5.58242	0.000704092	0.0394509
ENSG00000118407	FILIP1	0.393904	3.65096	0.000700931	0.0394509
ENSG00000177706	FAM20C	-0.289054	6.34962	0.000704222	0.0394509
ENSG00000085382	HACE1	0.328823	4.78521	0.000715151	0.0394977
ENSG00000130204	TOMM40	-0.354162	5.38094	0.000717171	0.0394977
ENSG00000182636	NDN	-0.233428	7.59536	0.00071456	0.0394977
ENSG00000186577	SMIM29	-0.315242	4.86058	0.000716398	0.0394977
ENSG00000197122	SRC	-0.30272	6.67005	0.000716114	0.0394977
ENSG00000134323	MYCN	-0.392618	4.79706	0.000720587	0.0395522
ENSG00000145824	CXCL14	-0.321588	4.29958	0.000723107	0.0395574
ENSG00000104964	AES	-0.327933	7.89273	0.000725925	0.0395787
ENSG00000170293	CMTM8	-0.491915	3.15033	0.000732609	0.0396777
ENSG00000231738	TSPAN19	1.06371	0.479587	0.000732489	0.0396777
ENSG00000108107	RPL28	-0.339653	7.74217	0.000735174	0.0396848
ENSG00000142089	IFITM3	-0.367869	7.32134	0.000743729	0.0398782
ENSG00000169957	ZNF768	-0.366301	5.75424	0.000742192	0.0398782
ENSG00000171621	SPSB1	-0.319894	4.97469	0.000746096	0.0398782
ENSG00000234545	FAM133B	0.63417	2.44659	0.000751858	0.0399244
ENSG00000244055	AC007566.1	0.811404	1.15397	0.000750266	0.0399244
ENSG00000077942	FBLN1	-0.344751	7.08552	0.000759475	0.0400679
ENSG00000183775	KCTD16	0.571055	2.4959	0.000758482	0.0400679
ENSG00000122484	RPAP2	0.283098	5.83815	0.000768573	0.0402871
ENSG00000136295	TTYH3	-0.370725	9.69158	0.000766821	0.0402871
ENSG00000108518	PFN1	-0.294741	7.67489	0.000781349	0.0403635
ENSG00000112787	FBRSL1	-0.337911	6.41092	0.000784059	0.0403635
ENSG00000117054	ACADM	0.296232	6.28276	0.00078984	0.0403635
ENSG00000130312	MRPL34	-0.299559	5.41944	0.000789461	0.0403635
ENSG00000175455	CCDC14	0.360028	6.92007	0.000787367	0.0403635
ENSG00000197603	C5orf42	0.270766	6.16177	0.000777583	0.0403635
ENSG00000204673	AKT1S1	-0.306481	6.0326	0.000773421	0.0403635
ENSG00000223825	DAZAP2P1	-0.561574	2.58639	0.000775854	0.0403635
ENSG00000166405	RIC3	0.301803	5.31565	0.000796489	0.0405761
ENSG00000174307	PHLDA3	-0.330652	7.22824	0.00080384	0.040823
ENSG00000224660	SH3BP5-AS1	0.355037	4.66834	0.000809192	0.0409672
ENSG00000102302	FGD1	-0.275259	6.47824	0.000824364	0.0409719
ENSG00000105137	SYDE1	-0.35429	5.98574	0.000821528	0.0409719
ENSG00000154814	OXNAD1	0.3587	3.64159	0.000820052	0.0409719
ENSG00000185507	IRF7	-0.398479	3.73202	0.000818001	0.0409719
ENSG00000260337	AC091544.4	1.0478	0.700483	0.000822774	0.0409719
ENSG00000279696	AP001273.1	0.545127	2.29998	0.000818889	0.0409719
ENSG00000073350	LLGL2	-0.497954	2.90424	0.000831207	0.0411419
ENSG00000120519	SLC10A7	0.464983	3.11017	0.000833726	0.0411419
ENSG00000165669	FAM204A	0.280379	6.41174	0.000835356	0.0411419
ENSG00000156639	ZFAND3	-0.236971	6.20932	0.000845802	0.0415309
ENSG00000143127	ITGA10	0.625448	2.32633	0.000851387	0.0415506
ENSG00000162783	IER5	-0.330951	5.88695	0.00085385	0.0415506
ENSG00000179965	ZNF771	-0.415848	3.69739	0.000850362	0.0415506
ENSG00000114331	ACAP2	0.307286	6.02313	0.000860412	0.0417141
ENSG00000187653	TMSB4XP8	-0.767858	2.46644	0.000862328	0.0417141
ENSG00000075275	CELSR1	-0.293176	6.67428	0.000881121	0.0423718
ENSG00000119669	IRF2BPL	-0.271837	6.72888	0.000879558	0.0423718
ENSG00000167969	ECI1	-0.386189	4.96109	0.000890179	0.0426815
ENSG00000146247	PHIP	0.303715	6.33046	0.000909191	0.0434652
ENSG00000070423	RNF126	-0.398856	5.70416	0.000918672	0.0436395
ENSG00000131435	PDLIM4	-0.402026	4.99608	0.000918246	0.0436395
ENSG00000173209	AHSA2P	0.353273	5.7083	0.000920867	0.0436395
ENSG00000188677	PARVB	-0.346024	3.79637	0.000924925	0.0437047
ENSG00000050820	BCAR1	-0.393853	7.22051	0.000935943	0.0438558
ENSG00000167380	ZNF226	0.351635	4.70165	0.000931839	0.0438558
ENSG00000261678	SCRT1	-0.319309	6.03801	0.000936192	0.0438558
ENSG00000111615	KRR1	0.302921	6.1321	0.000952112	0.0442004
ENSG00000114529	C3orf52	0.300597	4.63923	0.000954396	0.0442004
ENSG00000128713	HOXD11	-0.382739	3.99484	0.000954019	0.0442004
ENSG00000130956	HABP4	-0.293241	5.67016	0.000947015	0.0442004
ENSG00000174871	CNIH2	-0.283379	6.06959	0.000960188	0.0443427
ENSG00000177200	CHD9	0.246249	7.46034	0.00096301	0.0443474
ENSG00000173540	GMPPB	-0.299515	4.89064	0.000969734	0.0445313
ENSG00000168077	SCARA3	-0.319581	4.98288	0.000990383	0.0450384
ENSG00000172889	EGFL7	-0.609366	2.38763	0.000987005	0.0450384
ENSG00000184226	PCDH9	0.327441	4.82184	0.000991828	0.0450384
ENSG00000184445	KNTC1	0.326823	4.90208	0.000988536	0.0450384
ENSG00000105327	BBC3	-0.397164	4.44451	0.000995165	0.0450644
ENSG00000103653	CSK	-0.299576	6.22642	0.00101485	0.0454374
ENSG00000143951	WDPCP	0.4915	3.01003	0.00100771	0.0454374
ENSG00000167377	ZNF23	0.516921	2.42644	0.00101727	0.0454374
ENSG00000168268	NT5DC2	-0.338849	7.64877	0.00101734	0.0454374
ENSG00000185278	ZBTB37	0.242955	6.20502	0.00101065	0.0454374
ENSG00000170801	HTRA3	-0.453132	3.27734	0.00102664	0.0457276
ENSG00000176788	BASP1	-0.208806	8.32801	0.00103289	0.0458648
ENSG00000256683	ZNF350	0.396945	3.59055	0.00103535	0.0458648
ENSG00000119707	RBM25	0.273323	7.51245	0.00104163	0.046018
ENSG00000172354	GNB2	-0.337859	7.94617	0.00106438	0.0467694
ENSG00000182809	CRIP2	-0.440114	6.29793	0.00106207	0.0467694
ENSG00000111247	RAD51AP1	0.394688	3.95335	0.00107064	0.0469181
ENSG00000115266	APC2	-0.352844	7.77449	0.00108241	0.0472533
ENSG00000123144	TRIR	-0.323667	7.17336	0.00109467	0.0472533
ENSG00000145782	ATG12	0.3029	5.73448	0.00108805	0.0472533
ENSG00000197121	PGAP1	0.2865	7.46705	0.00109778	0.0472533
ENSG00000226472	AC008013.1	0.567037	2.04662	0.00109415	0.0472533
ENSG00000238227	TMEM250	-0.34794	6.09833	0.00108775	0.0472533
ENSG00000248124	RRN3P1	0.4069	3.11061	0.00109858	0.0472533
ENSG00000040608	RTN4R	-0.596549	3.81356	0.00112983	0.0477943
ENSG00000110697	PITPNM1	-0.322064	8.2582	0.00111872	0.0477943
ENSG00000135870	RC3H1	0.247743	5.84361	0.00112582	0.0477943
ENSG00000174276	ZNHIT2	-0.468923	3.49618	0.0011321	0.0477943
ENSG00000176619	LMNB2	-0.266106	7.72692	0.00113017	0.0477943
ENSG00000196182	STK40	-0.252391	7.48817	0.0011164	0.0477943
ENSG00000197177	ADGRA1	-0.528544	3.08396	0.00113461	0.0477943
ENSG00000230002	ALMS1-IT1	1.17281	0.266509	0.00112068	0.0477943
ENSG00000173801	JUP	-0.30839	7.1856	0.00114352	0.0480455
ENSG00000138606	SHF	-0.350338	4.51557	0.00115141	0.0481474
ENSG00000152784	PRDM8	-0.319999	4.40038	0.00115185	0.0481474
ENSG00000185236	RAB11B	-0.353149	7.3867	0.00117395	0.0489454
ENSG00000137216	TMEM63B	-0.260281	6.60632	0.00117725	0.0489581
ENSG00000137218	FRS3	-0.422283	3.6713	0.0011916	0.0494286
ENSG00000067048	DDX3Y	0.265774	6.22095	0.00120389	0.0495677
ENSG00000179604	CDC42EP4	-0.270259	5.30913	0.00120407	0.0495677
ENSG00000213782	DDX47	0.509322	2.81248	0.00119877	0.0495677
ENSG00000100941	PNN	0.301417	7.38061	0.00120961	0.0496702

## Sheet: Clozapine
Supplementary Table S1 (c): Differrential expression analysis of clozapine (FDR < 0.05) Abbreviation: logFC - log fold change, logCPM - log counts per million, FDR - false discovery rate adjustment by Benjamini-Hochberg procedure
Ensembl.Gene.ID	Gene.Symbol	logFC	logCPM	PValue	FDR
ENSG00000076716	GPC4	-0.513316	6.38779	1.24e-12	2.01e-08
ENSG00000024422	EHD2	-0.476806	6.28751	7.92e-11	3.22e-07
ENSG00000041982	TNC	-0.526656	9.78879	7.79e-11	3.22e-07
ENSG00000135480	KRT7	-0.858616	4.78595	4.84e-11	3.22e-07
ENSG00000197376	AC089987.1	-0.696812	4.12039	1.29e-10	4.19e-07
ENSG00000120437	ACAT2	0.547128	6.25471	3.8e-10	1.03e-06
ENSG00000128591	FLNC	-0.499073	9.62997	7.06e-10	1.64e-06
ENSG00000104368	PLAT	-0.513924	7.25172	1.81e-09	2.92e-06
ENSG00000134013	LOXL2	-0.497309	7.19301	1.71e-09	2.92e-06
ENSG00000138829	FBN2	-0.534853	6.83744	1.58e-09	2.92e-06
ENSG00000142798	HSPG2	-0.654236	7.08507	1.97e-09	2.92e-06
ENSG00000137801	THBS1	-0.557274	6.99798	6.27e-09	8.49e-06
ENSG00000130702	LAMA5	-0.574773	7.43211	7.41e-09	9.27e-06
ENSG00000115414	FN1	-0.540592	9.62722	9.11e-09	1.06e-05
ENSG00000127824	TUBA4A	-0.497247	6.41586	9.86e-09	1.07e-05
ENSG00000164692	COL1A2	-0.66743	5.16685	1.06e-08	1.07e-05
ENSG00000004399	PLXND1	-0.402841	7.35629	1.2e-08	1.15e-05
ENSG00000110852	CLEC2B	1.1947	1.36333	3.14e-08	2.83e-05
ENSG00000067064	IDI1	0.511281	7.10713	3.66e-08	3.13e-05
ENSG00000157613	CREB3L1	-0.410122	5.99597	4.09e-08	3.16e-05
ENSG00000182871	COL18A1	-0.506418	7.98696	4.07e-08	3.16e-05
ENSG00000111799	COL12A1	-0.566969	7.20458	4.6e-08	3.29e-05
ENSG00000146674	IGFBP3	-0.832926	6.31672	4.65e-08	3.29e-05
ENSG00000074181	NOTCH3	-0.465118	6.67771	5.83e-08	3.95e-05
ENSG00000178882	RFLNA	-0.577005	5.47297	6.81e-08	4.43e-05
ENSG00000178882	RFLNA	-0.577005	5.47297	6.81e-08	4.43e-05
ENSG00000176014	TUBB6	-0.377619	7.46779	7.15e-08	4.47e-05
ENSG00000155368	DBI	0.40334	6.85135	1.05e-07	6.25e-05
ENSG00000188157	AGRN	-0.462615	8.74467	1.08e-07	6.25e-05
ENSG00000083857	FAT1	-0.370847	7.88978	1.21e-07	6.79e-05
ENSG00000101384	JAG1	-0.38291	6.8727	1.5e-07	8.14e-05
ENSG00000123384	LRP1	-0.329606	9.95091	1.74e-07	9.08e-05
ENSG00000129038	LOXL1	-0.487322	6.60224	1.79e-07	9.08e-05
ENSG00000103888	CEMIP	-0.488105	5.28292	2.08e-07	0.000102621
ENSG00000132688	NES	-0.481517	7.94735	2.52e-07	0.000120455
ENSG00000049323	LTBP1	-0.337207	6.52598	2.72e-07	0.000120861
ENSG00000106003	LFNG	-0.717805	3.81305	2.61e-07	0.000120861
ENSG00000138759	FRAS1	-0.456186	5.72011	2.75e-07	0.000120861
ENSG00000113161	HMGCR	0.532483	8.51831	3.18e-07	0.000135856
ENSG00000143631	FLG	-0.369714	6.92229	3.44e-07	0.000139815
ENSG00000154096	THY1	-0.309834	6.55309	3.44e-07	0.000139815
ENSG00000177469	CAVIN1	-0.418112	8.24228	3.69e-07	0.000146434
ENSG00000076706	MCAM	-0.508907	6.63457	4.06e-07	0.000157118
ENSG00000168487	BMP1	-0.442658	7.49864	4.82e-07	0.000179044
ENSG00000173706	HEG1	-0.352154	7.16832	4.85e-07	0.000179044
ENSG00000125844	RRBP1	-0.288413	6.78916	5.07e-07	0.000179691
ENSG00000157227	MMP14	-0.329653	7.30222	5.09e-07	0.000179691
ENSG00000142627	EPHA2	-0.393896	6.88407	5.23e-07	0.000180668
ENSG00000130635	COL5A1	-0.465041	8.40412	5.34e-07	0.000180939
ENSG00000126458	RRAS	-0.419907	4.52854	5.64e-07	0.00018689
ENSG00000120708	TGFBI	-0.370621	7.97546	5.8e-07	0.000187604
ENSG00000180340	FZD2	-0.473504	5.6201	5.89e-07	0.000187604
ENSG00000134250	NOTCH2	-0.280846	8.11749	6.05e-07	0.000189173
ENSG00000013588	GPRC5A	-0.435471	5.31284	7.14e-07	0.00020436
ENSG00000116962	NID1	-0.373315	5.9809	6.8e-07	0.00020436
ENSG00000135074	ADAM19	-0.332108	7.03994	7.29e-07	0.00020436
ENSG00000139428	MMAB	0.37125	6.29028	7.26e-07	0.00020436
ENSG00000141736	ERBB2	-0.312785	6.19487	6.94e-07	0.00020436
ENSG00000168056	LTBP3	-0.344663	6.95675	7.03e-07	0.00020436
ENSG00000237975	FLG-AS1	-0.359522	4.88825	7.87e-07	0.000216713
ENSG00000163818	LZTFL1	0.370078	5.72442	8.07e-07	0.000218483
ENSG00000135862	LAMC1	-0.275906	9.32689	8.23e-07	0.000219132
ENSG00000239264	TXNDC5	-0.965924	2.68058	9.35e-07	0.00024503
ENSG00000077942	FBLN1	-0.297945	7.1174	1.03e-06	0.000265138
ENSG00000132196	HSD17B7	0.587313	3.74752	1.06e-06	0.000269927
ENSG00000248527	MTATP6P1	-0.415316	6.78364	1.09e-06	0.000273222
ENSG00000128510	CPA4	-0.411654	6.82378	1.15e-06	0.00028285
ENSG00000134871	COL4A2	-0.382739	8.34732	1.21e-06	0.000292335
ENSG00000148400	NOTCH1	-0.400251	5.87325	1.26e-06	0.00029831
ENSG00000196924	FLNA	-0.35414	10.0786	1.27e-06	0.00029831
ENSG00000149257	SERPINH1	-0.348328	7.81384	1.36e-06	0.000316284
ENSG00000179630	LACC1	0.567179	3.68226	1.4e-06	0.00032001
ENSG00000188211	NCR3LG1	0.396095	5.95562	1.42e-06	0.000321632
ENSG00000183087	GAS6	-0.452045	6.8941	1.47e-06	0.000327964
ENSG00000163975	MELTF	-0.432375	4.55799	1.53e-06	0.000335241
ENSG00000079459	FDFT1	0.357757	8.87447	1.71e-06	0.000369003
ENSG00000100345	MYH9	-0.28705	9.24824	1.73e-06	0.000369003
ENSG00000052802	MSMO1	0.52486	7.4443	1.87e-06	0.000385545
ENSG00000124942	AHNAK	-0.311937	9.13787	1.87e-06	0.000385545
ENSG00000136068	FLNB	-0.35346	8.04413	1.89e-06	0.000385545
ENSG00000137076	TLN1	-0.256854	9.01797	1.9e-06	0.000385545
ENSG00000198804	MT-CO1	-0.378818	12.1978	2.17e-06	0.000435252
ENSG00000108821	COL1A1	-0.40162	7.8361	2.24e-06	0.000442315
ENSG00000140545	MFGE8	-0.352117	9.49492	2.26e-06	0.000442315
ENSG00000109501	WFS1	-0.395649	6.53007	2.37e-06	0.000447193
ENSG00000110057	UNC93B1	-0.474841	4.27196	2.36e-06	0.000447193
ENSG00000261604	AC114947.2	0.921846	3.23484	2.36e-06	0.000447193
ENSG00000196611	MMP1	0.541436	4.86914	2.48e-06	0.000463494
ENSG00000164211	STARD4	0.510734	6.51123	2.51e-06	0.000463749
ENSG00000070404	FSTL3	-0.567722	5.39986	2.65e-06	0.000478833
ENSG00000172137	CALB2	-0.52304	4.57273	2.65e-06	0.000478833
ENSG00000185298	CCDC137	-0.363337	4.83271	2.74e-06	0.000488436
ENSG00000115884	SDC1	-0.377069	6.61201	2.92e-06	0.000515317
ENSG00000104332	SFRP1	-0.383254	6.53776	3.01e-06	0.000515391
ENSG00000109929	SC5D	0.42104	7.39257	2.99e-06	0.000515391
ENSG00000150687	PRSS23	-0.346486	8.44712	2.97e-06	0.000515391
ENSG00000058668	ATP2B4	-0.259695	8.62582	3.31e-06	0.000560137
ENSG00000245648	AC022075.1	0.406192	4.65835	3.56e-06	0.000596765
ENSG00000145536	ADAMTS16	-0.542047	3.61814	3.6e-06	0.000597711
ENSG00000110047	EHD1	-0.36292	7.51593	3.88e-06	0.000636723
ENSG00000123243	ITIH5	-0.421359	5.63193	4.03e-06	0.000642742
ENSG00000134247	PTGFRN	-0.280245	8.13621	4.03e-06	0.000642742
ENSG00000147394	ZNF185	-0.385628	6.16191	3.98e-06	0.000642742
ENSG00000125730	C3	-0.410387	6.39542	4.08e-06	0.000644096
ENSG00000113083	LOX	-0.305548	8.39054	4.24e-06	0.000663081
ENSG00000187498	COL4A1	-0.416118	7.59208	4.46e-06	0.000685095
ENSG00000223949	ROR1-AS1	0.836801	2.31493	4.47e-06	0.000685095
ENSG00000120885	CLU	-0.265376	8.80861	5.12e-06	0.000777135
ENSG00000186480	INSIG1	0.533357	7.73217	5.17e-06	0.000777506
ENSG00000112972	HMGCS1	0.606014	8.36701	5.26e-06	0.000778528
ENSG00000159840	ZYX	-0.266759	7.65631	5.27e-06	0.000778528
ENSG00000107438	PDLIM1	-0.312139	6.39772	5.57e-06	0.000815614
ENSG00000075426	FOSL2	-0.380185	5.98985	5.97e-06	0.000857873
ENSG00000205426	KRT81	-0.93034	3.74874	5.95e-06	0.000857873
ENSG00000178209	PLEC	-0.321975	9.15999	6.13e-06	0.000873203
ENSG00000134595	SOX3	-0.686203	3.01831	6.54e-06	0.000923904
ENSG00000099860	GADD45B	-0.425501	4.77587	6.63e-06	0.000928962
ENSG00000104549	SQLE	0.334753	7.46457	6.71e-06	0.000931462
ENSG00000110092	CCND1	-0.366658	9.11577	6.84e-06	0.000941988
ENSG00000156265	MAP3K7CL	-0.630783	4.34409	6.97e-06	0.000952441
ENSG00000118523	CTGF	-0.461738	7.05426	7.08e-06	0.000958887
ENSG00000120137	PANK3	0.31361	7.94053	7.33e-06	0.000984268
ENSG00000128422	KRT17	-0.822419	3.26027	7.8e-06	0.00103878
ENSG00000212907	MT-ND4L	-0.391241	9.38185	7.97e-06	0.00105258
ENSG00000086062	B4GALT1	-0.32542	5.87896	8.05e-06	0.00105491
ENSG00000172037	LAMB2	-0.462332	7.4181	9.33e-06	0.00121349
ENSG00000101000	PROCR	-0.645751	2.62387	9.55e-06	0.00123199
ENSG00000135549	PKIB	0.460521	4.07196	9.92e-06	0.00126978
ENSG00000013288	MAN2B2	-0.271373	5.94543	1.05e-05	0.00133656
ENSG00000005884	ITGA3	-0.248292	8.14358	1.14e-05	0.00139949
ENSG00000051523	CYBA	-0.369715	5.92162	1.13e-05	0.00139949
ENSG00000113070	HBEGF	-0.365684	5.24678	1.15e-05	0.00139949
ENSG00000117394	SLC2A1	-0.239449	9.53135	1.15e-05	0.00139949
ENSG00000176022	B3GALT6	-0.395123	5.54321	1.13e-05	0.00139949
ENSG00000188229	TUBB4B	-0.33218	8.15492	1.14e-05	0.00139949
ENSG00000117152	RGS4	0.368764	6.17411	1.17e-05	0.0014124
ENSG00000103335	PIEZO1	-0.361825	7.40721	1.19e-05	0.00142244
ENSG00000105246	EBI3	-0.617951	2.71927	1.2e-05	0.0014254
ENSG00000168542	COL3A1	-0.418688	8.0742	1.21e-05	0.00142936
ENSG00000168077	SCARA3	-0.362675	4.97168	1.23e-05	0.00143764
ENSG00000185338	SOCS1	-0.566333	3.64625	1.25e-05	0.00144592
ENSG00000105223	PLD3	-0.278756	8.61107	1.26e-05	0.00144865
ENSG00000152926	ZNF117	0.261632	6.62305	1.29e-05	0.00146555
ENSG00000152926	ZNF117	0.261632	6.62305	1.29e-05	0.00146555
ENSG00000174307	PHLDA3	-0.306775	7.25951	1.29e-05	0.00146555
ENSG00000057294	PKP2	-0.359959	5.98817	1.3e-05	0.00146574
ENSG00000125872	LRRN4	-0.477006	3.57641	1.34e-05	0.00149625
ENSG00000065357	DGKA	-0.315023	6.51374	1.48e-05	0.00157828
ENSG00000100234	TIMP3	-0.421488	5.22723	1.49e-05	0.00157828
ENSG00000116717	GADD45A	-0.266732	6.35594	1.47e-05	0.00157828
ENSG00000123342	MMP19	-0.62743	2.66583	1.47e-05	0.00157828
ENSG00000136026	CKAP4	-0.270576	8.09719	1.46e-05	0.00157828
ENSG00000140564	FURIN	-0.288262	7.14946	1.42e-05	0.00157828
ENSG00000143641	GALNT2	-0.261043	7.87075	1.45e-05	0.00157828
ENSG00000178531	CTXN1	-0.407643	6.68066	1.45e-05	0.00157828
ENSG00000011028	MRC2	-0.324324	5.91655	1.53e-05	0.00160116
ENSG00000116260	QSOX1	-0.306981	8.16822	1.52e-05	0.00160116
ENSG00000088448	ANKRD10	0.256704	6.58977	1.61e-05	0.0016663
ENSG00000149485	FADS1	0.355785	8.4877	1.61e-05	0.0016663
ENSG00000198517	MAFK	-0.423982	5.46042	1.62e-05	0.00166904
ENSG00000147872	PLIN2	0.267565	6.88225	1.67e-05	0.00170763
ENSG00000185585	OLFML2A	-0.295566	7.01875	1.68e-05	0.00170949
ENSG00000092969	TGFB2	-0.447732	6.65904	1.72e-05	0.00172049
ENSG00000101335	MYL9	-0.28065	7.17339	1.71e-05	0.00172049
ENSG00000196576	PLXNB2	-0.314261	8.27409	1.82e-05	0.00181343
ENSG00000038427	VCAN	-0.313856	7.68699	1.96e-05	0.00193969
ENSG00000123836	PFKFB2	0.324997	6.30812	1.99e-05	0.00194517
ENSG00000145934	TENM2	-0.292815	6.30248	1.98e-05	0.00194517
ENSG00000136169	SETDB2	0.402682	4.19787	2.13e-05	0.00205871
ENSG00000204130	RUFY2	0.318312	5.70903	2.13e-05	0.00205871
ENSG00000075624	ACTB	-0.265665	11.806	2.18e-05	0.00205959
ENSG00000091986	CCDC80	-0.413185	6.6044	2.16e-05	0.00205959
ENSG00000182919	C11orf54	0.400987	4.19408	2.15e-05	0.00205959
ENSG00000198786	MT-ND5	-0.318001	11.0645	2.18e-05	0.00205959
ENSG00000020181	ADGRA2	-0.382585	4.89104	2.24e-05	0.00209411
ENSG00000166963	MAP1A	-0.207949	8.23528	2.24e-05	0.00209411
ENSG00000198938	MT-CO3	-0.325465	11.0917	2.26e-05	0.00209411
ENSG00000166575	TMEM135	0.371952	4.67737	2.27e-05	0.00209815
ENSG00000166147	FBN1	-0.328207	6.85262	2.32e-05	0.00213134
ENSG00000147894	C9orf72	0.327033	5.68283	2.6e-05	0.00237238
ENSG00000197008	ZNF138	0.353975	4.6613	2.69e-05	0.00244293
ENSG00000177822	AC098864.1	-0.417865	4.02434	2.75e-05	0.00248435
ENSG00000113739	STC2	-0.376514	5.57565	2.77e-05	0.00248989
ENSG00000099194	SCD	0.578473	9.52168	2.86e-05	0.00253619
ENSG00000167772	ANGPTL4	-0.637487	3.62723	2.84e-05	0.00253619
ENSG00000185697	MYBL1	-0.562867	3.10484	2.92e-05	0.0025798
ENSG00000114796	KLHL24	0.244782	6.95466	2.96e-05	0.00259808
ENSG00000186340	THBS2	-0.290763	6.55384	3e-05	0.00262241
ENSG00000183770	FOXL2	-0.442699	3.67285	3.18e-05	0.00276571
ENSG00000154678	PDE1C	-0.359238	5.93298	3.29e-05	0.00283972
ENSG00000141753	IGFBP4	-0.384212	5.98606	3.3e-05	0.00284027
ENSG00000163545	NUAK2	-0.302641	5.4026	3.33e-05	0.00285056
ENSG00000133935	ERG28	0.349383	6.06855	3.38e-05	0.00287925
ENSG00000184347	SLIT3	-0.29463	5.05245	3.44e-05	0.0029153
ENSG00000182752	PAPPA	-0.289528	7.16318	3.54e-05	0.00297661
ENSG00000149591	TAGLN	-0.378461	8.19138	3.63e-05	0.00304035
ENSG00000100599	RIN3	-0.354582	4.38517	3.75e-05	0.00312909
ENSG00000143971	ETAA1	0.313375	4.65034	3.92e-05	0.00324925
ENSG00000100065	CARD10	-0.536079	4.58821	3.99e-05	0.00328034
ENSG00000117298	ECE1	-0.265821	6.71018	4e-05	0.00328034
ENSG00000259527	LINC00052	-0.612691	2.92007	4.04e-05	0.00329905
ENSG00000198886	MT-ND4	-0.356224	11.9394	4.2e-05	0.00341007
ENSG00000102359	SRPX2	-0.360505	5.4287	4.57e-05	0.00369711
ENSG00000241837	ATP5PO	0.241007	6.50526	4.63e-05	0.00372111
ENSG00000168876	ANKRD49	0.377997	4.17496	4.78e-05	0.00383039
ENSG00000257800	FNBP1P1	0.509587	3.14704	4.84e-05	0.00385493
ENSG00000130508	PXDN	-0.232818	8.71954	5.1e-05	0.00403971
ENSG00000114867	EIF4G1	-0.214623	9.26116	5.4e-05	0.00423703
ENSG00000123219	CENPK	0.666692	2.31135	5.4e-05	0.00423703
ENSG00000126062	TMEM115	-0.269348	5.77809	5.52e-05	0.00430968
ENSG00000185215	TNFAIP2	-0.339739	6.18091	5.58e-05	0.00433837
ENSG00000163596	ICA1L	0.326781	4.68824	5.62e-05	0.00434824
ENSG00000123983	ACSL3	0.291255	7.11823	5.78e-05	0.00445374
ENSG00000091136	LAMB1	-0.29587	7.99349	5.88e-05	0.0045051
ENSG00000138413	IDH1	0.276215	8.03631	6e-05	0.00457749
ENSG00000042832	TG	1.04644	0.916829	6.07e-05	0.00460698
ENSG00000160752	FDPS	0.410042	7.70812	6.3e-05	0.00475899
ENSG00000072110	ACTN1	-0.224736	8.44132	6.38e-05	0.00479802
ENSG00000127463	EMC1	-0.289598	5.88068	6.45e-05	0.00483182
ENSG00000205903	ZNF316	-0.264208	7.18399	6.48e-05	0.00483182
ENSG00000204262	COL5A2	-0.398764	8.17815	6.54e-05	0.00485025
ENSG00000071127	WDR1	-0.267215	8.82187	6.71e-05	0.00494956
ENSG00000110651	CD81	-0.221259	7.83828	6.73e-05	0.00494956
ENSG00000113721	PDGFRB	-0.422195	4.71433	6.81e-05	0.00498682
ENSG00000063169	BICRA	-0.373006	4.57915	6.86e-05	0.00500159
ENSG00000088836	SLC4A11	-0.652444	2.52362	6.94e-05	0.00503646
ENSG00000127418	FGFRL1	-0.315054	6.20014	7.02e-05	0.00504952
ENSG00000251664	PCDHA12	-0.479124	3.40201	7.02e-05	0.00504952
ENSG00000109084	TMEM97	0.626634	5.57908	7.12e-05	0.00507506
ENSG00000113140	SPARC	-0.204694	11.7549	7.11e-05	0.00507506
ENSG00000106211	HSPB1	-0.318248	7.44922	7.18e-05	0.00509284
ENSG00000116774	OLFML3	-0.225643	7.65153	7.39e-05	0.00521925
ENSG00000135636	DYSF	-0.248777	6.51532	7.72e-05	0.00542943
ENSG00000072682	P4HA2	-0.368804	5.32566	7.8e-05	0.00546177
ENSG00000121769	FABP3	0.505521	6.92838	7.98e-05	0.00553889
ENSG00000198040	ZNF84	0.227229	7.34591	7.94e-05	0.00553889
ENSG00000174405	LIG4	0.291413	5.10484	8.11e-05	0.00560502
ENSG00000275342	PRAG1	-0.339829	6.50645	8.23e-05	0.00566407
ENSG00000143367	TUFT1	-0.342276	6.41758	8.35e-05	0.00570322
ENSG00000173457	PPP1R14B	-0.3058	6.91352	8.35e-05	0.00570322
ENSG00000100078	PLA2G3	1.05097	1.95076	8.41e-05	0.00570352
ENSG00000130202	NECTIN2	-0.274555	6.57993	8.46e-05	0.00570352
ENSG00000180914	OXTR	-0.586169	3.80889	8.43e-05	0.00570352
ENSG00000118971	CCND2	-0.268459	8.30463	8.76e-05	0.00588132
ENSG00000112655	PTK7	-0.292506	7.30405	8.96e-05	0.00599386
ENSG00000035403	VCL	-0.318577	7.90488	9.23e-05	0.00614821
ENSG00000185650	ZFP36L1	-0.226838	7.06591	9.27e-05	0.00615164
ENSG00000198910	L1CAM	-0.264632	8.64202	9.44e-05	0.00623591
ENSG00000113328	CCNG1	0.310667	7.68768	9.52e-05	0.00626479
ENSG00000159200	RCAN1	-0.339794	7.73756	9.64e-05	0.00631734
ENSG00000198521	ZNF43	0.328097	5.35629	9.68e-05	0.00632024
ENSG00000146950	SHROOM2	-0.246179	5.89746	9.9e-05	0.00643794
ENSG00000109743	BST1	0.601468	2.44532	0.000100064	0.00647862
ENSG00000179954	SSC5D	-0.50746	3.50495	0.000100693	0.00649347
ENSG00000130402	ACTN4	-0.25179	8.10793	0.000102161	0.00656211
ENSG00000118898	PPL	-0.264532	6.31396	0.000103799	0.00660719
ENSG00000131069	ACSS2	0.323381	6.28401	0.000104082	0.00660719
ENSG00000196562	SULF2	-0.263913	7.2039	0.000103784	0.00660719
ENSG00000099625	CBARP	-0.469094	5.76443	0.000104944	0.00663596
ENSG00000249673	NOP14-AS1	-0.343051	3.98762	0.000105371	0.00663712
ENSG00000113163	COL4A3BP	0.261318	5.6103	0.000106031	0.00665293
ENSG00000251003	ZFPM2-AS1	1.17906	0.703564	0.000106582	0.00666178
ENSG00000064666	CNN2	-0.281448	7.98024	0.000107907	0.00669314
ENSG00000170421	KRT8	-0.334941	8.76494	0.000107834	0.00669314
ENSG00000164124	TMEM144	0.564825	2.80907	0.00010938	0.00675869
ENSG00000074047	GLI2	-0.266279	5.55955	0.000109804	0.00675921
ENSG00000108518	PFN1	-0.24777	7.71118	0.000111688	0.00684814
ENSG00000137809	ITGA11	-0.311684	5.07529	0.000113454	0.00684814
ENSG00000137868	STRA6	-0.482419	4.81985	0.000113594	0.00684814
ENSG00000144824	PHLDB2	-0.334974	6.60803	0.000113778	0.00684814
ENSG00000167625	ZNF526	-0.428797	3.76499	0.000112812	0.00684814
ENSG00000197081	IGF2R	-0.190448	8.14211	0.000113675	0.00684814
ENSG00000170522	ELOVL6	0.390888	5.56616	0.000114506	0.00686653
ENSG00000105810	CDK6	-0.237222	7.05246	0.000115374	0.00689319
ENSG00000083444	PLOD1	-0.312539	5.87506	0.000119102	0.00707757
ENSG00000116745	RPE65	0.896115	2.12251	0.000119331	0.00707757
ENSG00000132205	EMILIN2	-0.498151	3.98279	0.000120347	0.00711187
ENSG00000159733	ZFYVE28	0.622127	2.20234	0.000122192	0.00719474
ENSG00000148677	ANKRD1	-0.497211	6.66965	0.000122916	0.00721122
ENSG00000167244	IGF2	-0.437358	3.92363	0.000125173	0.00731722
ENSG00000221869	CEBPD	-0.631866	2.73705	0.000129542	0.00754549
ENSG00000110446	SLC15A3	-0.469417	4.48888	0.00013012	0.00755205
ENSG00000011105	TSPAN9	-0.233682	8.01049	0.000131613	0.00761155
ENSG00000124067	SLC12A4	-0.385563	6.13945	0.000132345	0.00762674
ENSG00000041353	RAB27B	0.368507	5.67708	0.000141277	0.00805516
ENSG00000171914	TLN2	-0.198249	7.21848	0.000140685	0.00805516
ENSG00000196923	PDLIM7	-0.394907	6.79889	0.000140824	0.00805516
ENSG00000251493	FOXD1	-0.490841	4.84688	0.000141762	0.00805516
ENSG00000123989	CHPF	-0.294124	7.86836	0.000145126	0.00818904
ENSG00000165338	HECTD2	0.304585	4.92335	0.000144746	0.00818904
ENSG00000167105	TMEM92	-0.669295	2.43307	0.000147073	0.00827018
ENSG00000056291	NPFFR2	0.38766	4.30392	0.000148302	0.00831054
ENSG00000171345	KRT19	-0.419165	5.82275	0.000153164	0.00855348
ENSG00000136153	LMO7	-0.326758	5.20412	0.000154186	0.0085811
ENSG00000167693	NXN	-0.287641	5.63955	0.000158393	0.00878515
ENSG00000099917	MED15	-0.271822	6.48894	0.000160218	0.00885613
ENSG00000167657	DAPK3	-0.272162	7.28077	0.000162343	0.00894319
ENSG00000133121	STARD13	-0.426724	4.64348	0.000164908	0.00903379
ENSG00000204381	LAYN	-0.399576	5.18153	0.0001651	0.00903379
ENSG00000109089	CDR2L	-0.256655	5.55282	0.000169003	0.00921632
ENSG00000074527	NTN4	-0.3454	5.80854	0.000170378	0.00926024
ENSG00000166710	B2M	0.272845	8.6499	0.000173687	0.00940861
ENSG00000107968	MAP3K8	0.451397	3.34466	0.00017832	0.0095635
ENSG00000122786	CALD1	-0.303657	8.83028	0.000178669	0.0095635
ENSG00000186834	HEXIM1	-0.277798	5.37625	0.000177328	0.0095635
ENSG00000187800	PEAR1	-0.582088	3.27009	0.0001789	0.0095635
ENSG00000237515	SHISA9	-0.388447	3.93288	0.000180213	0.00960209
ENSG00000151388	ADAMTS12	-0.256704	5.72833	0.000181884	0.00965948
ENSG00000101745	ANKRD12	0.275997	6.58336	0.000188813	0.00986626
ENSG00000108344	PSMD3	-0.207509	7.44831	0.000188629	0.00986626
ENSG00000155304	HSPA13	0.242534	7.68135	0.000187856	0.00986626
ENSG00000161714	PLCD3	-0.257289	6.14581	0.000186529	0.00986626
ENSG00000163932	PRKCD	-0.393554	3.69352	0.00018867	0.00986626
ENSG00000174807	CD248	-0.547385	3.06246	0.000193867	0.0100979
ENSG00000197872	FAM49A	0.268283	5.42062	0.000195152	0.0101323
ENSG00000171992	SYNPO	-0.570324	4.13234	0.000197356	0.0102141
ENSG00000138767	CNOT6L	0.346454	3.89957	0.000199226	0.0102456
ENSG00000205336	ADGRG1	-0.19538	8.5059	0.000198766	0.0102456
ENSG00000158022	TRIM63	0.545489	3.07729	0.000201267	0.0103179
ENSG00000110002	VWA5A	0.315836	6.53163	0.000202946	0.0103713
ENSG00000105357	MYH14	-0.877561	1.27312	0.000206952	0.0104123
ENSG00000142544	CTU1	-0.603856	2.75152	0.000206849	0.0104123
ENSG00000169641	LUZP1	-0.278194	6.53392	0.000205587	0.0104123
ENSG00000181449	SOX2	-0.239688	5.85741	0.000205628	0.0104123
ENSG00000254377	MIR124-2HG	0.237755	6.62432	0.000206155	0.0104123
ENSG00000235823	OLMALINC	0.645311	3.6206	0.00020827	0.0104463
ENSG00000178031	ADAMTSL1	-0.318419	5.82166	0.000208932	0.0104472
ENSG00000119397	CNTRL	0.283684	4.64096	0.000219249	0.0109295
ENSG00000035681	NSMAF	0.223827	6.04393	0.000222993	0.0110821
ENSG00000089472	HEPH	-0.269688	6.44025	0.000225523	0.0111737
ENSG00000198695	MT-ND6	-0.212725	8.76342	0.000230595	0.0113902
ENSG00000108679	LGALS3BP	-0.217184	8.00847	0.000233924	0.0114365
ENSG00000134590	RTL8C	-0.227704	6.74183	0.0002341	0.0114365
ENSG00000136158	SPRY2	0.283282	6.02452	0.000234275	0.0114365
ENSG00000176049	JAKMIP2	0.251495	5.92214	0.000234346	0.0114365
ENSG00000077782	FGFR1	-0.237429	7.5694	0.000237787	0.0114803
ENSG00000101337	TM9SF4	-0.217779	6.5882	0.000237084	0.0114803
ENSG00000149596	JPH2	-0.4354	5.26636	0.000237141	0.0114803
ENSG00000160447	PKN3	-0.54059	2.58417	0.000238069	0.0114803
ENSG00000121957	GPSM2	0.336284	4.12821	0.00024009	0.011514
ENSG00000139974	SLC38A6	0.41304	3.30422	0.000240185	0.011514
ENSG00000225614	ZNF469	-0.421599	4.26747	0.000241625	0.011549
ENSG00000143369	ECM1	-0.255432	6.29699	0.000242688	0.0115632
ENSG00000144749	LRIG1	-0.246252	5.65895	0.000243347	0.0115632
ENSG00000180801	ARSJ	-0.348456	4.52041	0.000245999	0.0116552
ENSG00000117385	P3H1	-0.232751	7.44995	0.000248208	0.0117257
ENSG00000105856	HBP1	0.239495	5.92707	0.00025279	0.0118545
ENSG00000113369	ARRDC3	0.33825	6.18947	0.000253123	0.0118545
ENSG00000120937	NPPB	-0.838585	3.27452	0.000252736	0.0118545
ENSG00000157578	LCA5L	0.506887	3.01764	0.000258631	0.0120776
ENSG00000156256	USP16	0.267866	6.42764	0.000259548	0.0120857
ENSG00000137834	SMAD6	-0.305364	4.76239	0.000260362	0.012089
ENSG00000103187	COTL1	-0.273912	8.3573	0.000262638	0.012108
ENSG00000114251	WNT5A	-0.274602	5.86796	0.000263751	0.012108
ENSG00000132109	TRIM21	-0.336472	5.37742	0.000261884	0.012108
ENSG00000198899	MT-ATP6	-0.301469	9.67653	0.000263407	0.012108
ENSG00000164941	INTS8	0.281138	5.48794	0.000266265	0.0121889
ENSG00000133112	TPT1	0.187397	9.27924	0.000277048	0.0126469
ENSG00000136205	TNS3	-0.21267	7.2848	0.000279734	0.0127338
ENSG00000110921	MVK	0.362205	6.05816	0.000284131	0.0128858
ENSG00000134824	FADS2	0.373556	9.29297	0.00028466	0.0128858
ENSG00000188153	COL4A5	-0.297076	6.79051	0.000286396	0.0129284
ENSG00000103257	SLC7A5	-0.229745	8.00153	0.000291009	0.0131002
ENSG00000075275	CELSR1	-0.260872	6.71782	0.000296831	0.0132522
ENSG00000125826	RBCK1	-0.272553	6.51215	0.000296054	0.0132522
ENSG00000169174	PCSK9	0.609082	4.81409	0.000295428	0.0132522
ENSG00000134152	KATNBL1	0.337481	4.32446	0.00029948	0.0133338
ENSG00000134324	LPIN1	0.278064	6.99125	0.000301154	0.0133717
ENSG00000132819	RBM38	-0.310301	6.04119	0.000307248	0.013588
ENSG00000173327	MAP3K11	-0.274428	6.20853	0.000307698	0.013588
ENSG00000143341	HMCN1	-0.466039	5.46194	0.000311937	0.0135922
ENSG00000151229	SLC2A13	0.321982	4.15043	0.000311975	0.0135922
ENSG00000167123	CERCAM	-0.281449	5.70894	0.000310319	0.0135922
ENSG00000168924	LETM1	-0.241098	6.33712	0.00031083	0.0135922
ENSG00000197136	PCNX3	-0.261871	6.85636	0.000310951	0.0135922
ENSG00000029534	ANK1	-0.218564	5.98536	0.000313463	0.0136206
ENSG00000135631	RAB11FIP5	-0.228245	6.95648	0.00031906	0.0138268
ENSG00000099251	HSD17B7P2	0.648613	1.92153	0.000321436	0.0138927
ENSG00000005007	UPF1	-0.231112	7.2337	0.000327213	0.0141049
ENSG00000179431	FJX1	-0.360406	4.83315	0.000330154	0.014194
ENSG00000123572	NRK	-0.302851	5.24636	0.000342287	0.0146728
ENSG00000243449	C4orf48	-0.321422	5.60881	0.000343097	0.0146728
ENSG00000106397	PLOD3	-0.258303	6.48992	0.000351664	0.0149873
ENSG00000256618	MTRNR2L1	0.273252	5.47493	0.000352295	0.0149873
ENSG00000100139	MICALL1	-0.236779	6.48222	0.000355505	0.0150844
ENSG00000170801	HTRA3	-0.430335	3.3165	0.000357963	0.0151491
ENSG00000122694	GLIPR2	-0.323146	6.23587	0.000360836	0.0151857
ENSG00000232931	LINC00342	0.457239	3.37731	0.000361631	0.0151857
ENSG00000273841	TAF9	0.2497	5.741	0.000361088	0.0151857
ENSG00000228253	MT-ATP8	-0.403107	7.21466	0.000364974	0.0152866
ENSG00000149654	CDH22	-0.379292	3.59257	0.000370586	0.0154817
ENSG00000052126	PLEKHA5	0.205256	7.78012	0.000375622	0.0156519
ENSG00000112406	HECA	0.257258	5.21306	0.000377711	0.0156586
ENSG00000114353	GNAI2	-0.203176	7.90488	0.000377094	0.0156586
ENSG00000168386	FILIP1L	-0.43126	5.37577	0.000379567	0.0156955
ENSG00000158246	FAM46B	-0.634543	3.19688	0.000386817	0.0159547
ENSG00000167508	MVD	0.378883	7.428	0.000389344	0.0160183
ENSG00000130147	SH3BP4	-0.216141	8.23662	0.000391133	0.0160513
ENSG00000120156	TEK	-0.336062	4.76793	0.000392657	0.0160732
ENSG00000102100	SLC35A2	-0.245558	5.85522	0.000394446	0.0161059
ENSG00000128283	CDC42EP1	-0.389289	4.98641	0.000398997	0.0161838
ENSG00000140464	PML	-0.269635	6.60297	0.000398057	0.0161838
ENSG00000143494	VASH2	0.267587	6.28632	0.000399342	0.0161838
ENSG00000053900	ANAPC4	0.296439	5.26997	0.000411315	0.0166276
ENSG00000177666	PNPLA2	-0.292748	5.28899	0.000412794	0.0166459
ENSG00000156466	GDF6	-0.563922	2.774	0.000416034	0.0167351
ENSG00000105137	SYDE1	-0.347428	5.96433	0.00042437	0.0169987
ENSG00000123607	TTC21B	0.250357	5.27311	0.00042468	0.0169987
ENSG00000145824	CXCL14	-0.372682	4.23974	0.000428855	0.0171237
ENSG00000187244	BCAM	-0.379122	3.94652	0.000436334	0.0173796
ENSG00000080573	COL5A3	-0.420508	5.02869	0.000440771	0.0175134
ENSG00000122378	FAM213A	0.311849	6.97283	0.000443136	0.0175644
ENSG00000182087	TMEM259	-0.334156	7.08085	0.000450436	0.0178103
ENSG00000132485	ZRANB2	0.268412	7.33024	0.000453701	0.0178958
ENSG00000104763	ASAH1	0.234102	8.09704	0.000458275	0.0180325
ENSG00000119681	LTBP2	-0.380702	4.52263	0.000461983	0.0181345
ENSG00000166145	SPINT1	-0.310055	4.54228	0.000463651	0.0181561
ENSG00000112237	CCNC	0.240276	5.1722	0.000467699	0.0182706
ENSG00000158258	CLSTN2	-0.186506	7.08816	0.000469138	0.0182829
ENSG00000151572	ANO4	-0.299867	5.05082	0.000477429	0.0185496
ENSG00000153879	CEBPG	0.249407	5.85512	0.000478266	0.0185496
ENSG00000158710	TAGLN2	-0.204251	9.60994	0.000482704	0.0186772
ENSG00000140416	TPM1	-0.271672	9.96238	0.000484924	0.0187185
ENSG00000100532	CGRRF1	0.363001	3.4739	0.000496434	0.0190272
ENSG00000144810	COL8A1	-0.50759	3.76179	0.000494307	0.0190272
ENSG00000244754	N4BP2L2	0.22235	6.20022	0.00049585	0.0190272
ENSG00000070614	NDST1	-0.208505	7.64364	0.000502173	0.0191805
ENSG00000183527	PSMG1	0.218443	5.69404	0.000502793	0.0191805
ENSG00000117481	NSUN4	0.242976	5.30088	0.000506225	0.0192662
ENSG00000119408	NEK6	-0.196271	6.74707	0.000530288	0.0201348
ENSG00000120910	PPP3CC	0.249709	5.16849	0.000536462	0.0202943
ENSG00000177303	CASKIN2	-0.307892	4.85011	0.000536984	0.0202943
ENSG00000108592	FTSJ3	-0.21952	6.21117	0.000540018	0.0203616
ENSG00000123728	RAP2C	0.231227	5.59075	0.000546045	0.0205412
ENSG00000122641	INHBA	-0.366059	5.02817	0.000551832	0.0206157
ENSG00000125285	SOX21	-0.409278	3.28831	0.000550857	0.0206157
ENSG00000244038	DDOST	-0.197513	7.27575	0.000550545	0.0206157
ENSG00000011422	PLAUR	-0.215298	5.83416	0.000555572	0.0207078
ENSG00000127955	GNAI1	0.223381	6.62441	0.000560035	0.0208264
ENSG00000060718	COL11A1	-0.276168	8.7308	0.000562134	0.0208567
ENSG00000156860	FBRS	-0.210661	6.68895	0.000567505	0.021008
ENSG00000014216	CAPN1	-0.187701	8.62885	0.00056937	0.0210292
ENSG00000050820	BCAR1	-0.266927	7.30449	0.00057612	0.0212217
ENSG00000143167	GPA33	-0.405546	3.33163	0.000577194	0.0212217
ENSG00000114019	AMOTL2	-0.20633	7.64866	0.000582293	0.0213608
ENSG00000090776	EFNB1	-0.276909	6.05393	0.000583953	0.0213735
ENSG00000107295	SH3GL2	0.296404	4.54526	0.000586926	0.021434
ENSG00000132561	MATN2	-0.26817	6.06747	0.000590029	0.021466
ENSG00000169047	IRS1	-0.207917	7.34321	0.000590443	0.021466
ENSG00000101638	ST8SIA5	0.368226	4.84416	0.000597386	0.0216464
ENSG00000150051	MKX	-0.594453	2.94604	0.000599403	0.0216464
ENSG00000156140	ADAMTS3	0.385342	3.41134	0.000598646	0.0216464
ENSG00000011405	PIK3C2A	0.217504	6.67638	0.000612088	0.0220157
ENSG00000147155	EBP	0.377243	6.40124	0.000612338	0.0220157
ENSG00000088298	EDEM2	-0.268698	5.22484	0.00062515	0.0224267
ENSG00000088298	EDEM2	-0.268698	5.22484	0.00062515	0.0224267
ENSG00000143816	WNT9A	-0.324094	4.28473	0.000631154	0.0225923
ENSG00000111962	UST	0.350545	3.76836	0.000638142	0.0227922
ENSG00000121749	TBC1D15	0.229202	5.72804	0.000642711	0.0228204
ENSG00000141696	P3H4	-0.265433	5.74455	0.000643145	0.0228204
ENSG00000218891	ZNF579	-0.359057	4.80955	0.000642516	0.0228204
ENSG00000115457	IGFBP2	-0.340717	8.21067	0.00064603	0.0228616
ENSG00000119801	YPEL5	0.199817	7.26243	0.000648527	0.0228616
ENSG00000258297	AP001157.1	0.250096	4.72441	0.000648078	0.0228616
ENSG00000198727	MT-CYB	-0.2822	10.1117	0.000651522	0.0229175
ENSG00000180964	TCEAL8	0.235985	7.14205	0.000659169	0.0230576
ENSG00000182022	CHST15	-0.253393	4.92214	0.000659762	0.0230576
ENSG00000233276	GPX1	-0.224542	7.82152	0.000657654	0.0230576
ENSG00000111057	KRT18	-0.256377	7.76126	0.000667973	0.0231698
ENSG00000140057	AK7	0.67572	2.32251	0.000667915	0.0231698
ENSG00000170681	CAVIN4	0.345152	4.14084	0.000668674	0.0231698
ENSG00000175221	MED16	-0.293168	5.81276	0.000666785	0.0231698
ENSG00000184009	ACTG1	-0.18961	11.0641	0.000683265	0.023625
ENSG00000106772	PRUNE2	0.378429	4.05552	0.000687117	0.0237077
ENSG00000018189	RUFY3	0.207421	7.44239	0.000691161	0.0237432
ENSG00000130985	UBA1	-0.179931	9.54719	0.000692529	0.0237432
ENSG00000166295	ANAPC16	0.243087	5.48162	0.000692455	0.0237432
ENSG00000155660	PDIA4	-0.191629	7.59718	0.000708882	0.0242527
ENSG00000146966	DENND2A	-0.179613	7.19897	0.000737265	0.0251708
ENSG00000124145	SDC4	-0.269981	6.43314	0.000740396	0.0252247
ENSG00000139645	ANKRD52	-0.202928	8.09052	0.000743982	0.0252938
ENSG00000065320	NTN1	-0.263961	5.65211	0.000750112	0.025449
ENSG00000239857	GET4	-0.473858	3.81545	0.000756516	0.0256128
ENSG00000101439	CST3	-0.24555	7.22388	0.000763912	0.0257026
ENSG00000106588	PSMA2	0.399446	3.49593	0.000763883	0.0257026
ENSG00000198839	ZNF277	0.321293	4.14215	0.000762955	0.0257026
ENSG00000101928	MOSPD1	0.264684	5.35124	0.000766342	0.025731
ENSG00000144583	Mar-04	-0.213608	6.66725	0.000771523	0.0258516
ENSG00000131080	EDA2R	-0.240482	5.54153	0.000774782	0.0259074
ENSG00000164442	CITED2	-0.211899	6.82724	0.000786437	0.0262431
ENSG00000137573	SULF1	-0.317651	6.17186	0.000795195	0.026481
ENSG00000177106	EPS8L2	-0.428184	5.43512	0.00080286	0.0265729
ENSG00000247556	OIP5-AS1	0.20046	6.86027	0.000802434	0.0265729
ENSG00000275832	ARHGAP23	-0.266362	6.15481	0.000799981	0.0265729
ENSG00000183864	TOB2	-0.235829	5.42601	0.000814193	0.0268588
ENSG00000250899	AC125807.2	-0.443625	3.28324	0.000814803	0.0268588
ENSG00000164463	CREBRF	0.290625	4.69212	0.000818201	0.0268618
ENSG00000176720	BOK	-0.315313	6.00317	0.000816625	0.0268618
ENSG00000197961	ZNF121	0.233801	5.63163	0.000820488	0.0268826
ENSG00000015532	XYLT2	-0.258481	4.76924	0.000827915	0.0270713
ENSG00000203446	AC004988.1	0.858593	1.34094	0.000833201	0.0271895
ENSG00000198203	SULT1C2	0.454784	3.19275	0.000845963	0.0275506
ENSG00000159251	ACTC1	-1.36981	0.118386	0.000848241	0.0275695
ENSG00000141030	COPS3	0.228987	6.17783	0.000850257	0.0275799
ENSG00000091039	OSBPL8	0.218161	7.66863	0.000855088	0.0276813
ENSG00000151929	BAG3	-0.233682	5.35875	0.00085814	0.0277249
ENSG00000135241	PNPLA8	0.231944	6.35187	0.000862587	0.0278133
ENSG00000148204	CRB2	-0.30979	5.4434	0.000866128	0.0278722
ENSG00000150281	CTF1	-0.471947	3.29496	0.000868606	0.0278967
ENSG00000073578	SDHA	-0.242629	5.73179	0.000870564	0.0279044
ENSG00000104812	GYS1	-0.216504	5.81759	0.000872964	0.0279262
ENSG00000075407	ZNF37A	0.26395	5.22545	0.000880122	0.0280999
ENSG00000118257	NRP2	-0.167055	8.06552	0.000883673	0.0281029
ENSG00000136720	HS6ST1	-0.20704	6.00116	0.000882585	0.0281029
ENSG00000135048	TMEM2	-0.246875	8.26904	0.000893543	0.0282617
ENSG00000172059	KLF11	0.293865	5.21289	0.000891135	0.0282617
ENSG00000177663	IL17RA	-0.29302	5.19522	0.000893883	0.0282617
ENSG00000185896	LAMP1	-0.179104	8.78785	0.000899801	0.0283935
ENSG00000175318	GRAMD2A	-1.24962	0.370467	0.000915936	0.0288467
ENSG00000078808	SDF4	-0.27133	6.62618	0.000921089	0.028904
ENSG00000115363	EVA1A	-0.350534	4.25673	0.000922851	0.028904
ENSG00000137876	RSL24D1	0.225495	5.67034	0.000923091	0.028904
ENSG00000100504	PYGL	-0.268334	5.69241	0.000925326	0.0289182
ENSG00000165669	FAM204A	0.227784	6.38731	0.000927359	0.0289261
ENSG00000185222	TCEAL9	0.240838	7.39993	0.000929492	0.0289371
ENSG00000188243	COMMD6	0.211091	6.45414	0.000931612	0.0289477
ENSG00000110697	PITPNM1	-0.211962	8.323	0.000946033	0.0292281
ENSG00000136235	GPNMB	0.274631	7.90085	0.000945491	0.0292281
ENSG00000165271	NOL6	-0.30922	6.66959	0.000942926	0.0292281
ENSG00000232679	LINC01705	0.859028	1.03087	0.000950892	0.0293225
ENSG00000114988	LMAN2L	-0.284417	4.98843	0.000956859	0.0293949
ENSG00000185624	P4HB	-0.195143	8.12488	0.000955235	0.0293949
ENSG00000101825	MXRA5	-0.2134	6.04263	0.000959795	0.0294295
ENSG00000116678	LEPR	0.416071	3.0908	0.000977229	0.0299076
ENSG00000111186	WNT5B	-0.301224	5.40812	0.000982831	0.0300225
ENSG00000157350	ST3GAL2	-0.217037	6.03791	0.00100892	0.0307616
ENSG00000102996	MMP15	-0.259622	6.83919	0.00102604	0.031225
ENSG00000162267	ITIH3	-0.413636	3.38537	0.00102835	0.0312367
ENSG00000162769	FLVCR1	0.255347	5.91506	0.00103795	0.0314696
ENSG00000119899	SLC17A5	0.257554	5.56149	0.00104045	0.0314865
ENSG00000142871	CYR61	-0.362909	5.31094	0.00105251	0.0317926
ENSG00000143469	SYT14	0.247799	5.64534	0.00105474	0.0318008
ENSG00000164220	F2RL2	-0.488014	3.3096	0.00105989	0.0318968
ENSG00000090020	SLC9A1	-0.236797	5.7045	0.00106391	0.0318997
ENSG00000103018	CYB5B	0.226632	7.32892	0.00106228	0.0318997
ENSG00000050165	DKK3	-0.167341	8.2476	0.00107033	0.0319978
ENSG00000154734	ADAMTS1	-0.258395	6.31886	0.00107112	0.0319978
ENSG00000070669	ASNS	0.272484	6.04296	0.00108314	0.0322976
ENSG00000115594	IL1R1	-0.342181	3.63839	0.00109458	0.0325787
ENSG00000204525	HLA-C	-0.217191	8.50909	0.00110156	0.0327267
ENSG00000144579	CTDSP1	-0.271551	4.48915	0.00110561	0.0327679
ENSG00000148411	NACC2	-0.208799	7.02073	0.00110698	0.0327679
ENSG00000140511	HAPLN3	-0.278528	5.35324	0.00111201	0.0328569
ENSG00000182749	PAQR7	-0.287021	4.71122	0.00112159	0.0330797
ENSG00000070882	OSBPL3	-0.239651	5.93693	0.00113059	0.0332849
ENSG00000244879	GABPB1-AS1	0.31528	6.38219	0.00113328	0.0333038
ENSG00000122642	FKBP9	-0.19635	6.38786	0.00113661	0.0333411
ENSG00000063660	GPC1	-0.246002	7.65437	0.00114856	0.0335768
ENSG00000141458	NPC1	0.245345	5.80709	0.00114877	0.0335768
ENSG00000160685	ZBTB7B	-0.242968	5.27971	0.00115205	0.0336121
ENSG00000065154	OAT	0.208719	6.88255	0.00115952	0.0337695
ENSG00000169727	GPS1	-0.23756	6.87599	0.00117247	0.0340855
ENSG00000104613	INTS10	0.201687	6.02614	0.00118129	0.0342807
ENSG00000136888	ATP6V1G1	0.175477	8.02487	0.00118894	0.034441
ENSG00000115107	STEAP3	-0.17532	6.90551	0.00120353	0.034575
ENSG00000115461	IGFBP5	-0.215593	6.82202	0.0012042	0.034575
ENSG00000131931	THAP1	0.315712	4.18738	0.00120316	0.034575
ENSG00000151553	FAM160B1	0.24339	5.62118	0.00120026	0.034575
ENSG00000172243	CLEC7A	0.905023	1.21821	0.00119964	0.034575
ENSG00000154330	PGM5	-0.880492	1.27341	0.00120771	0.0346146
ENSG00000197915	HRNR	-0.271781	5.10415	0.00122105	0.0349354
ENSG00000177374	HIC1	-0.504184	2.76815	0.00122584	0.0350108
ENSG00000148690	FRA10AC1	0.31591	4.46499	0.00123567	0.0351679
ENSG00000152061	RABGAP1L	0.241613	7.08796	0.0012343	0.0351679
ENSG00000162585	FAAP20	-0.262942	4.73354	0.00124974	0.0353824
ENSG00000168140	VASN	-0.30175	4.57199	0.00124967	0.0353824
ENSG00000196531	NACA	0.237313	8.78934	0.00124717	0.0353824
ENSG00000143612	C1orf43	0.170635	8.41843	0.00125235	0.0353946
ENSG00000085872	CHERP	-0.227977	5.87907	0.00126586	0.0357144
ENSG00000118495	PLAGL1	-0.24546	6.01583	0.00127502	0.0357247
ENSG00000137393	RNF144B	-0.768414	1.83987	0.00127491	0.0357247
ENSG00000153404	PLEKHG4B	-0.221633	6.36024	0.00127333	0.0357247
ENSG00000163913	IFT122	-0.264318	5.51666	0.00126951	0.0357247
ENSG00000104408	EIF3E	0.266329	6.73196	0.00128121	0.0358365
ENSG00000008441	NFIX	-0.252952	4.88893	0.0012886	0.0359812
ENSG00000136040	PLXNC1	-0.210792	5.34728	0.00129907	0.0361492
ENSG00000137267	TUBB2A	-0.235517	7.75229	0.00129785	0.0361492
ENSG00000087245	MMP2	-0.184841	7.90738	0.00132121	0.0366054
ENSG00000134575	ACP2	-0.231956	5.35541	0.00132149	0.0366054
ENSG00000181789	COPG1	-0.173559	8.20312	0.00132222	0.0366054
ENSG00000154548	SRSF12	0.36132	4.03002	0.00133344	0.0368532
ENSG00000138798	EGF	-0.56502	3.15143	0.0013397	0.0369634
ENSG00000019505	SYT13	0.158592	8.15819	0.00136418	0.0373639
ENSG00000112319	EYA4	0.430592	2.85556	0.00136571	0.0373639
ENSG00000161671	EMC10	-0.25394	6.36344	0.00136378	0.0373639
ENSG00000167553	TUBA1C	-0.28185	5.98032	0.00135943	0.0373639
ENSG00000185668	POU3F1	-0.362664	5.3661	0.00135835	0.0373639
ENSG00000234585	CCT6P3	0.616306	1.98836	0.00137034	0.0374275
ENSG00000101856	PGRMC1	0.179532	8.68862	0.00138801	0.0378466
ENSG00000115232	ITGA4	-0.373646	5.03858	0.00139201	0.0378921
ENSG00000162636	FAM102B	0.252078	5.27315	0.00139649	0.0379503
ENSG00000093010	COMT	-0.202764	5.95314	0.00140105	0.0380108
ENSG00000180900	SCRIB	-0.237213	6.59933	0.00140501	0.0380547
ENSG00000100243	CYB5R3	-0.213199	7.6382	0.00141869	0.0383613
ENSG00000272341	AL137003.2	0.439029	2.95883	0.00142348	0.038427
ENSG00000166444	ST5	-0.24195	5.66653	0.00142662	0.0384477
ENSG00000277443	MARCKS	-0.206929	8.83414	0.00144134	0.0387803
ENSG00000105245	NUMBL	-0.245706	5.73369	0.00145256	0.0390174
ENSG00000131446	MGAT1	-0.231171	6.27218	0.00149622	0.0400665
ENSG00000167767	KRT80	-0.32237	5.46814	0.00149655	0.0400665
ENSG00000046604	DSG2	-0.23038	6.02718	0.00151211	0.0402679
ENSG00000059378	PARP12	-0.315619	4.91772	0.00150702	0.0402679
ENSG00000197324	LRP10	-0.203306	6.4635	0.00151186	0.0402679
ENSG00000237973	MTCO1P12	-0.546297	3.76985	0.00151398	0.0402679
ENSG00000105784	RUNDC3B	0.26107	4.7116	0.00152204	0.0403325
ENSG00000123416	TUBA1B	-0.253067	6.44019	0.00153378	0.0403325
ENSG00000126822	PLEKHG3	-0.269955	5.40024	0.00152666	0.0403325
ENSG00000130066	SAT1	0.19034	7.17714	0.00153024	0.0403325
ENSG00000171298	GAA	-0.242291	6.53481	0.00153115	0.0403325
ENSG00000176619	LMNB2	-0.183892	7.77669	0.00152652	0.0403325
ENSG00000184697	CLDN6	-0.263872	6.01005	0.00153264	0.0403325
ENSG00000258289	CHURC1	0.248111	5.4544	0.00154955	0.0406812
ENSG00000122390	NAA60	-0.213334	6.01502	0.00156031	0.0408976
ENSG00000175161	CADM2	0.257003	4.7582	0.00157248	0.0411504
ENSG00000144136	SLC20A1	0.239667	7.45575	0.00157599	0.0411758
ENSG00000140859	KIFC3	-0.214961	7.58118	0.00158148	0.0412529
ENSG00000092820	EZR	-0.185965	8.14825	0.00161164	0.0419053
ENSG00000168621	GDNF	-0.510283	2.953	0.00161066	0.0419053
ENSG00000125520	SLC2A4RG	-0.340986	5.37659	0.00161906	0.0420071
ENSG00000130203	APOE	-0.270765	9.17889	0.00162073	0.0420071
ENSG00000164120	HPGD	0.621936	1.96019	0.00162722	0.0420813
ENSG00000264112	AC015813.1	0.390351	2.98248	0.00162877	0.0420813
ENSG00000101255	TRIB3	0.318483	4.84649	0.00164102	0.0423304
ENSG00000106484	MEST	-0.248846	9.15053	0.00164679	0.0424121
ENSG00000179218	CALR	-0.14845	9.26025	0.00165106	0.0424548
ENSG00000112306	RPS12	0.178733	7.42606	0.00165431	0.0424695
ENSG00000116017	ARID3A	-0.204332	5.58055	0.00165686	0.0424695
ENSG00000123094	RASSF8	0.189512	7.37045	0.00166644	0.0426477
ENSG00000162302	RPS6KA4	-0.271022	5.78303	0.00168053	0.0429408
ENSG00000197461	PDGFA	-0.370963	4.12936	0.00168534	0.0429961
ENSG00000204866	IGFL2	-0.726544	1.34848	0.00168838	0.043006
ENSG00000171604	CXXC5	-0.168412	7.11384	0.00169591	0.0431302
ENSG00000110237	ARHGEF17	-0.242284	6.62024	0.00170404	0.0432693
ENSG00000126016	AMOT	-0.193594	6.13803	0.0017153	0.0434873
ENSG00000157107	FCHO2	0.299463	4.3789	0.00173063	0.0438075
ENSG00000167601	AXL	-0.245916	6.2092	0.00174729	0.0441605
ENSG00000221946	FXYD7	-0.465216	2.77551	0.00175296	0.0442349
ENSG00000162736	NCSTN	-0.19002	7.42543	0.00175618	0.0442475
ENSG00000151702	FLI1	-0.386036	3.24759	0.00176529	0.0444083
ENSG00000101160	CTSZ	-0.257352	5.28862	0.00177043	0.0444185
ENSG00000106366	SERPINE1	-0.178491	8.05889	0.00177116	0.0444185
ENSG00000115520	COQ10B	0.263117	5.5067	0.00177415	0.0444249
ENSG00000103254	FAM173A	-0.424167	4.12692	0.00179493	0.0448761
ENSG00000087589	CASS4	-0.611563	1.70915	0.00180518	0.0448789
ENSG00000103966	EHD4	-0.211445	5.89797	0.0018025	0.0448789
ENSG00000181467	RAP2B	-0.205531	5.84288	0.00180409	0.0448789
ENSG00000255433	AP001803.2	0.410035	3.16096	0.00180609	0.0448789
ENSG00000130589	HELZ2	-0.435155	7.5065	0.00181083	0.044928
ENSG00000146250	PRSS35	-0.910886	0.803007	0.0018151	0.0449653
ENSG00000075618	FSCN1	-0.23936	9.19242	0.00182235	0.0450453
ENSG00000154719	MRPL39	0.262654	4.91282	0.00182388	0.0450453
ENSG00000196411	EPHB4	-0.225564	5.93114	0.00182826	0.0450852
ENSG00000106785	TRIM14	-0.423904	4.77306	0.00183904	0.0452721
ENSG00000121211	MND1	1.04154	0.356218	0.00184142	0.0452721
ENSG00000171695	LKAAEAR1	-0.708951	1.42645	0.00184992	0.0454124
ENSG00000111371	SLC38A1	0.159284	9.09502	0.00185621	0.0454982
ENSG00000126464	PRR12	-0.221003	5.85268	0.0018791	0.0459899
ENSG00000162783	IER5	-0.308114	5.89415	0.0019111	0.0467026
ENSG00000185950	IRS2	-0.221226	6.56491	0.00191537	0.0467366
ENSG00000087301	TXNDC16	0.217916	5.5913	0.00192075	0.0467978
ENSG00000137944	KYAT3	0.275906	4.61519	0.00193663	0.0470436
ENSG00000198792	TMEM184B	-0.186628	6.66106	0.00193433	0.0470436
ENSG00000140682	TGFB1I1	-0.326423	4.98024	0.00196358	0.0474853
ENSG00000160216	AGPAT3	-0.160206	7.42638	0.00195906	0.0474853
ENSG00000178950	GAK	-0.206621	6.89604	0.00196212	0.0474853
ENSG00000109270	LAMTOR3	0.197205	6.35668	0.00197025	0.0475751
ENSG00000138135	CH25H	-0.539654	2.06147	0.00197315	0.0475751
ENSG00000196151	WDSUB1	0.286786	4.29232	0.0019765	0.0475853
ENSG00000155959	VBP1	0.267075	5.95871	0.00198271	0.0476643
ENSG00000173535	TNFRSF10C	-0.270279	4.29328	0.00198952	0.0477573
ENSG00000145604	SKP2	-0.296533	4.80671	0.0020177	0.0483622
ENSG00000005801	ZNF195	0.190141	6.37316	0.00204126	0.0485101
ENSG00000058262	SEC61A1	-0.160446	9.32897	0.00204404	0.0485101
ENSG00000105767	CADM4	-0.205955	7.06146	0.00204476	0.0485101
ENSG00000111859	NEDD9	-0.214607	5.53335	0.00204333	0.0485101
ENSG00000149428	HYOU1	-0.158886	7.84418	0.00203208	0.0485101
ENSG00000162910	MRPL55	-0.237043	5.33647	0.00204106	0.0485101
ENSG00000261716	AC239868.1	0.204848	5.79686	0.0020445	0.0485101
ENSG00000205269	TMEM170B	0.240132	5.98437	0.00206455	0.0489082
ENSG00000162591	MEGF6	-0.4018	4.33799	0.00206784	0.0489148
ENSG00000112232	KHDRBS2	0.447101	2.86336	0.00207322	0.0489707
ENSG00000153071	DAB2	-0.197344	5.63236	0.0020783	0.0490196
ENSG00000153071	DAB2	-0.197344	5.63236	0.0020783	0.0490196
ENSG00000107593	PKD2L1	0.796632	1.34914	0.00209731	0.0493672
ENSG00000174233	ADCY6	-0.193901	6.90143	0.00209912	0.0493672
ENSG00000224934	AL391684.1	0.733595	1.16951	0.0021028	0.0493824
ENSG00000184221	OLIG1	-1.24735	0.185445	0.00213159	0.0499862

## Sheet: Risperidone
Supplementary Table S1 (d): Differrential expression analysis of risperidone (FDR < 0.05) Abbreviation: logFC - log fold change, logCPM - log counts per million, FDR - false discovery rate adjustment by Benjamini-Hochberg procedure
Ensembl.Gene.ID	Gene.Symbol	logFC	logCPM	PValue	FDR
ENSG00000225783	MIAT	0.33016	8.50516	3.28e-07	0.00530669
ENSG00000223959	AFG3L1P	0.396181	4.71135	1.11e-06	0.00898958
ENSG00000119397	CNTRL	0.345165	4.68923	5.53e-06	0.0223415
ENSG00000159433	STARD9	0.351232	5.70081	4.31e-06	0.0223415
ENSG00000184863	RBM33	0.207303	7.22972	9.71e-06	0.0261492
ENSG00000272933	AL391121.1	-0.665587	3.03556	8.1e-06	0.0261492
ENSG00000249992	TMEM158	-0.520855	5.53185	1.71e-05	0.0394814
ENSG00000163395	IGFN1	0.50491	3.62283	1.96e-05	0.0396656
ENSG00000114857	NKTR	0.280184	7.61214	2.25e-05	0.0403821
ENSG00000177989	ODF3B	1.00098	1.34192	3.07e-05	0.049678

## Sheet: Quetiapine
Supplementary Table S1 (e): Differrential expression analysis of quetiapine (FDR < 0.05) Abbreviation: logFC - log fold change, logCPM - log counts per million, FDR - false discovery rate adjustment by Benjamini-Hochberg procedure
Ensembl.Gene.ID	Gene.Symbol	logFC	logCPM	PValue	FDR
ENSG00000099194	SCD	0.798976	9.78706	2.15e-128	3.58e-124
ENSG00000137801	THBS1	-0.947113	6.55609	4.05e-101	3.36e-97
ENSG00000015592	STMN4	0.624284	8.18692	2.1e-98	1.17e-94
ENSG00000172893	DHCR7	0.653351	8.15769	3.8e-91	1.58e-87
ENSG00000198840	MT-ND3	-0.565185	8.30625	1.53e-90	5.1e-87
ENSG00000198938	MT-CO3	-0.667012	10.7258	1.1e-89	3.06e-86
ENSG00000101210	EEF1A2	0.644401	8.17065	6.17e-80	1.47e-76
ENSG00000169710	FASN	0.558617	9.53554	1.18e-79	2.45e-76
ENSG00000149485	FADS1	0.576778	8.60756	2.45e-77	4.52e-74
ENSG00000143630	HCN3	0.860555	6.6974	6.44e-72	1.07e-68
ENSG00000134824	FADS2	0.597368	9.29937	1.86e-69	2.81e-66
ENSG00000041982	TNC	-0.654773	9.94948	1.2e-65	1.66e-62
ENSG00000135046	ANXA1	-0.534672	8.17722	1.29e-63	1.65e-60
ENSG00000168003	SLC3A2	0.58312	7.69122	4.85e-62	5.76e-59
ENSG00000112972	HMGCS1	0.527977	8.34304	1.87e-61	2.07e-58
ENSG00000167508	MVD	0.733411	7.46482	6.48e-60	6.74e-57
ENSG00000122756	CNTFR	0.754589	6.19046	5.58e-58	5.45e-55
ENSG00000211459	MT-RNR1	0.52599	8.28863	1.92e-57	1.77e-54
ENSG00000115758	ODC1	0.571784	8.44813	2.11e-57	1.84e-54
ENSG00000146674	IGFBP3	-1.36773	5.4706	4.27e-57	3.55e-54
ENSG00000198727	MT-CYB	-0.527697	9.8405	1.89e-55	1.5e-52
ENSG00000104722	NEFM	0.553444	10.4539	2.17e-55	1.64e-52
ENSG00000162849	KIF26B	-0.595846	7.21433	5.3e-55	3.83e-52
ENSG00000111674	ENO2	0.262426	10.3781	4.33e-53	3e-50
ENSG00000110092	CCND1	-0.739932	8.69404	4.28e-52	2.84e-49
ENSG00000135048	CEMIP2	-0.461021	8.24242	2.17e-51	1.39e-48
ENSG00000099783	HNRNPM	-0.511764	7.64925	4.14e-51	2.55e-48
ENSG00000245532	NEAT1	1.00722	5.74383	1.4e-50	8.31e-48
ENSG00000111799	COL12A1	-0.617564	7.17899	1.61e-50	9.23e-48
ENSG00000277586	NEFL	0.357698	11.0421	4.76e-48	2.64e-45
ENSG00000164076	CAMKV	1.01091	5.07618	1.05e-47	5.45e-45
ENSG00000128510	CPA4	-0.805113	6.02604	1.05e-47	5.45e-45
ENSG00000055118	KCNH2	0.663561	6.43993	4.64e-47	2.34e-44
ENSG00000189060	H1-0	0.402023	9.07611	1.99e-46	9.5e-44
ENSG00000143847	PPFIA4	1.25605	4.21167	2e-46	9.5e-44
ENSG00000130558	OLFM1	0.38459	8.44639	1.28e-45	5.89e-43
ENSG00000106484	MEST	-0.498284	8.77081	1.89e-45	8.51e-43
ENSG00000004478	FKBP4	0.413038	8.90623	2.28e-45	9.99e-43
ENSG00000145632	PLK2	-0.614292	7.29866	2.74e-45	1.17e-42
ENSG00000125772	GPCPD1	0.935435	6.30991	2.39e-44	9.93e-42
ENSG00000177469	CAVIN1	-0.665579	7.70962	4.19e-44	1.7e-41
ENSG00000174576	NPAS4	-1.78386	3.45558	7.51e-44	2.97e-41
ENSG00000075426	FOSL2	-0.750044	5.78788	3.26e-43	1.26e-40
ENSG00000150687	PRSS23	-0.444917	8.19189	1.16e-42	4.37e-40
ENSG00000149591	TAGLN	-0.728297	7.3293	2.16e-42	7.99e-40
ENSG00000109084	TMEM97	0.864002	5.75409	2.47e-42	8.93e-40
ENSG00000154678	PDE1C	-0.874229	5.59196	2.59e-41	9.17e-39
ENSG00000117016	RIMS3	0.523043	7.50905	5.35e-41	1.85e-38
ENSG00000198598	MMP17	1.16637	4.21648	9.29e-41	3.15e-38
ENSG00000198804	MT-CO1	-0.440879	11.9992	2.4e-40	7.98e-38
ENSG00000152954	NRSN1	0.920404	5.48486	3.29e-40	1.07e-37
ENSG00000125354	SEPTIN6	0.372131	8.15333	9.74e-40	3.11e-37
ENSG00000113369	ARRDC3	0.742357	6.62228	2.61e-39	8.18e-37
ENSG00000118816	CCNI	0.38954	8.95222	6.3e-39	1.94e-36
ENSG00000118523	CCN2	-0.618908	6.57728	9.85e-39	2.98e-36
ENSG00000130066	SAT1	0.488784	7.20023	1.63e-38	4.84e-36
ENSG00000132688	NES	-0.598726	7.77427	2.22e-38	6.48e-36
ENSG00000103888	CEMIP	-0.771403	5.47893	4.09e-38	1.17e-35
ENSG00000160285	LSS	0.429876	8.95694	1.68e-37	4.73e-35
ENSG00000260804	LINC01963	-0.848884	5.63377	1.95e-37	5.4e-35
ENSG00000167771	RCOR2	0.677116	5.84383	1.98e-37	5.4e-35
ENSG00000076716	GPC4	-0.626124	6.3277	4.27e-37	1.14e-34
ENSG00000198796	ALPK2	-0.662503	6.70084	7.25e-37	1.91e-34
ENSG00000118971	CCND2	-0.404221	8.56171	8.37e-37	2.17e-34
ENSG00000197044	ZNF441	0.970235	5.10653	2.72e-36	6.96e-34
ENSG00000122786	CALD1	-0.541555	8.16362	3.82e-36	9.61e-34
ENSG00000157833	GAREM2	1.06929	4.97666	6.7e-36	1.66e-33
ENSG00000163430	FSTL1	-0.504132	8.90283	1.51e-35	3.7e-33
ENSG00000116560	SFPQ	-0.381879	8.85249	1.54e-35	3.72e-33
ENSG00000113083	LOX	-0.496447	7.95151	2.02e-35	4.8e-33
ENSG00000144824	PHLDB2	-0.62869	6.29721	2.56e-35	5.98e-33
ENSG00000167703	SLC43A2	0.931084	4.6526	1.33e-34	3.08e-32
ENSG00000182199	SHMT2	0.586654	6.49201	1.42e-34	3.23e-32
ENSG00000186480	INSIG1	0.478591	7.59095	1.78e-34	3.99e-32
ENSG00000137501	SYTL2	-0.622933	6.21427	4.09e-34	9.07e-32
ENSG00000175274	TP53I11	0.418022	7.78592	4.65e-34	1.02e-31
ENSG00000229191		1.04024	4.24508	7.63e-34	1.65e-31
ENSG00000019505	SYT13	0.496375	8.6052	1.11e-33	2.37e-31
ENSG00000109991	P2RX3	0.659229	6.07662	1.37e-33	2.89e-31
ENSG00000095370	SH2D3C	0.652174	5.67591	2.18e-33	4.54e-31
ENSG00000140416	TPM1	-0.600922	9.29048	3.05e-33	6.27e-31
ENSG00000061938	TNK2	0.575481	6.21479	3.18e-33	6.45e-31
ENSG00000130164	LDLR	0.356778	8.21275	4.23e-33	8.48e-31
ENSG00000173706	HEG1	-0.44331	7.31023	4.49e-33	8.88e-31
ENSG00000105696	TMEM59L	0.505114	6.47318	5.33e-33	1.04e-30
ENSG00000056487	PHF21B	0.592779	5.8673	1.51e-32	2.92e-30
ENSG00000131069	ACSS2	0.561919	6.42043	1.57e-32	2.99e-30
ENSG00000071575	TRIB2	0.362721	8.12643	3.48e-32	6.57e-30
ENSG00000092969	TGFB2	-0.716929	6.27797	1.05e-31	1.96e-29
ENSG00000122012	SV2C	-0.527766	6.22988	1.42e-31	2.62e-29
ENSG00000198712	MT-CO2	-0.330883	11.6026	1.99e-31	3.64e-29
ENSG00000090861	AARS1	0.405227	7.65842	7.47e-31	1.35e-28
ENSG00000147155	EBP	0.536408	6.39147	9.41e-31	1.68e-28
ENSG00000101311	FERMT1	-0.609335	5.70911	1.23e-30	2.17e-28
ENSG00000075624	ACTB	-0.329132	11.3931	1.9e-30	3.33e-28
ENSG00000171617	ENC1	-0.231618	9.52022	2.35e-30	4.07e-28
ENSG00000149809	TM7SF2	0.636985	6.42875	2.88e-30	4.94e-28
ENSG00000105974	CAV1	-0.4546	7.55201	3.68e-30	6.24e-28
ENSG00000152661	GJA1	-0.432348	7.14772	3.83e-30	6.44e-28
ENSG00000132434	LANCL2	-0.521662	7.27706	4.37e-30	7.27e-28
ENSG00000102900	NUP93	0.440698	7.42497	4.84e-30	7.96e-28
ENSG00000169174	PCSK9	0.956497	4.86004	1.14e-29	1.86e-27
ENSG00000132475	H3-3B	0.316334	8.70488	1.62e-29	2.61e-27
ENSG00000198888	MT-ND1	-0.387922	9.06836	2.17e-29	3.47e-27
ENSG00000148677	ANKRD1	-1.10975	5.54397	2.27e-29	3.59e-27
ENSG00000198899	MT-ATP6	-0.573815	9.7713	3.01e-29	4.71e-27
ENSG00000109929	SC5D	0.418714	7.12469	3.93e-29	6.11e-27
ENSG00000196557	CACNA1H	0.63785	6.4135	4.18e-29	6.43e-27
ENSG00000050405	LIMA1	-0.477461	6.56204	7.21e-29	1.1e-26
ENSG00000110042	DTX4	0.36171	7.69742	8.77e-29	1.33e-26
ENSG00000159200	RCAN1	-0.386437	7.37259	1.05e-28	1.57e-26
ENSG00000124942	AHNAK	-0.424098	9.44384	1.22e-28	1.82e-26
ENSG00000203930	LINC00632	1.38113	3.24444	1.56e-28	2.29e-26
ENSG00000134954	ETS1	-0.669009	5.51949	5.68e-28	8.29e-26
ENSG00000052802	MSMO1	0.433312	7.39733	5.89e-28	8.52e-26
ENSG00000176046	NUPR1	1.28839	3.53357	1.21e-27	1.73e-25
ENSG00000168386	FILIP1L	-0.779072	4.91178	1.53e-27	2.17e-25
ENSG00000105088	OLFM2	0.425097	6.95882	1.58e-27	2.23e-25
ENSG00000196405	EVL	0.40059	7.42296	2.61e-27	3.64e-25
ENSG00000128591	FLNC	-0.444698	9.37248	2.7e-27	3.74e-25
ENSG00000128266	GNAZ	0.551647	5.93801	3.76e-27	5.17e-25
ENSG00000157570	TSPAN18	0.557741	5.81764	4.2e-27	5.73e-25
ENSG00000174669	SLC29A2	0.674853	5.2504	4.68e-27	6.32e-25
ENSG00000080854	IGSF9B	0.704211	5.19822	5.44e-27	7.29e-25
ENSG00000149596	JPH2	-0.995907	4.6863	5.85e-27	7.78e-25
ENSG00000158856	DMTN	0.541232	6.18882	6.57e-27	8.67e-25
ENSG00000080824	HSP90AA1	0.21231	9.91295	6.99e-27	9.15e-25
ENSG00000143341	HMCN1	-0.652657	5.26081	8.5e-27	1.1e-24
ENSG00000065534	MYLK	-0.515616	6.75256	1.12e-26	1.45e-24
ENSG00000133069	TMCC2	0.49121	6.37323	1.14e-26	1.46e-24
ENSG00000134250	NOTCH2	-0.332506	8.43355	1.41e-26	1.79e-24
ENSG00000145147	SLIT2	-0.405934	7.2186	1.8e-26	2.26e-24
ENSG00000124160	NCOA5	-0.470589	6.34305	1.84e-26	2.3e-24
ENSG00000085552	IGSF9	0.535853	5.94727	2.83e-26	3.51e-24
ENSG00000122378	PRXL2A	0.416565	6.93468	3.26e-26	4.01e-24
ENSG00000006283	CACNA1G	0.939266	4.13425	3.33e-26	4.07e-24
ENSG00000116983	HPCAL4	0.506922	6.64531	4.14e-26	5.02e-24
ENSG00000112081	SRSF3	-0.413592	7.17733	4.52e-26	5.44e-24
ENSG00000144485	HES6	0.659958	5.25039	5.38e-26	6.4e-24
ENSG00000164211	STARD4	0.611008	6.48804	5.39e-26	6.4e-24
ENSG00000124193	SRSF6	-0.405066	7.03266	6.76e-26	7.98e-24
ENSG00000255717	SNHG1	0.49943	5.93727	1.08e-25	1.27e-23
ENSG00000179222	MAGED1	-0.227632	9.86046	1.33e-25	1.55e-23
ENSG00000079459	FDFT1	0.341165	8.73506	1.58e-25	1.82e-23
ENSG00000084444	FAM234B	0.414488	7.13618	2e-25	2.3e-23
ENSG00000159216	RUNX1	-0.568349	6.26856	2.13e-25	2.42e-23
ENSG00000082898	XPO1	0.362621	8.08654	2.3e-25	2.61e-23
ENSG00000089351	GRAMD1A	0.505653	6.49029	2.55e-25	2.87e-23
ENSG00000104332	SFRP1	-0.547495	6.33964	3.42e-25	3.81e-23
ENSG00000166886	NAB2	0.454532	6.34274	3.66e-25	4.06e-23
ENSG00000115415	STAT1	-0.735391	7.66703	3.89e-25	4.29e-23
ENSG00000152061	RABGAP1L	0.48343	7.56325	4.35e-25	4.75e-23
ENSG00000138829	FBN2	-0.460757	7.06392	7.05e-25	7.66e-23
ENSG00000087245	MMP2	-0.363271	7.78963	1.01e-24	1.09e-22
ENSG00000198911	SREBF2	0.2585	8.81479	1.01e-24	1.09e-22
ENSG00000113161	HMGCR	0.284297	8.49685	1.06e-24	1.13e-22
ENSG00000181790	ADGRB1	0.526699	5.82241	1.78e-24	1.88e-22
ENSG00000117335	CD46	0.312786	8.46276	2.01e-24	2.11e-22
ENSG00000124194	GDAP1L1	0.378688	7.42101	2.2e-24	2.3e-22
ENSG00000108830	RND2	0.524484	5.89771	2.3e-24	2.39e-22
ENSG00000135916	ITM2C	0.224759	9.10472	4.24e-24	4.37e-22
ENSG00000130522	JUND	0.365243	7.98708	4.26e-24	4.37e-22
ENSG00000159409	CELF3	0.35408	8.16843	5.86e-24	5.98e-22
ENSG00000139318	DUSP6	0.488731	6.16728	6.68e-24	6.78e-22
ENSG00000100814	CCNB1IP1	0.786228	4.80049	1.09e-23	1.1e-21
ENSG00000155886	SLC24A2	-0.760662	4.88705	1.25e-23	1.25e-21
ENSG00000118432	CNR1	-0.403797	8.13131	1.52e-23	1.51e-21
ENSG00000121769	FABP3	0.574988	6.75388	1.54e-23	1.52e-21
ENSG00000011426	ANLN	-0.671169	5.05932	1.94e-23	1.91e-21
ENSG00000174231	PRPF8	-0.250596	8.7518	2.52e-23	2.46e-21
ENSG00000206120	EGFEM1P	0.852461	4.3652	2.74e-23	2.67e-21
ENSG00000154734	ADAMTS1	-0.581031	5.57687	4.58e-23	4.42e-21
ENSG00000240891	PLCXD2	0.440644	6.20819	5.26e-23	5.05e-21
ENSG00000143195	ILDR2	-0.510577	7.17781	5.47e-23	5.22e-21
ENSG00000167971	CASKIN1	0.562691	5.3738	7.08e-23	6.73e-21
ENSG00000134308	YWHAQ	-0.243627	9.13136	7.35e-23	6.94e-21
ENSG00000210082	MT-RNR2	0.31797	11.6143	9.09e-23	8.54e-21
ENSG00000158445	KCNB1	0.462708	6.1107	9.25e-23	8.64e-21
ENSG00000071127	WDR1	-0.45225	8.32006	9.97e-23	9.26e-21
ENSG00000175197	DDIT3	0.793254	4.78828	1.46e-22	1.35e-20
ENSG00000163513	TGFBR2	-0.452635	6.62027	1.82e-22	1.68e-20
ENSG00000142871	CCN1	-0.898362	4.50099	1.97e-22	1.8e-20
ENSG00000248527	MTATP6P1	-0.512362	6.86705	2.19e-22	1.99e-20
ENSG00000182134	TDRKH	0.570676	5.39749	3.3e-22	2.98e-20
ENSG00000127483	HP1BP3	-0.34456	7.50627	3.95e-22	3.55e-20
ENSG00000101638	ST8SIA5	0.587946	5.41917	4.19e-22	3.74e-20
ENSG00000182718	ANXA2	-0.542243	8.88619	4.81e-22	4.25e-20
ENSG00000132932	ATP8A2	-0.51056	5.73035	4.78e-22	4.25e-20
ENSG00000187122	SLIT1	0.422152	7.16006	5.16e-22	4.54e-20
ENSG00000168243	GNG4	0.28405	7.99708	6.32e-22	5.53e-20
ENSG00000136717	BIN1	0.376512	7.80237	6.58e-22	5.73e-20
ENSG00000100201	DDX17	-0.26011	9.38573	6.93e-22	6e-20
ENSG00000176840	MIR7-3HG	1.753	2.56026	9.2e-22	7.92e-20
ENSG00000135636	DYSF	-0.601692	6.17216	1.08e-21	9.2e-20
ENSG00000101445	PPP1R16B	0.716571	4.97927	1.08e-21	9.2e-20
ENSG00000104738	MCM4	-0.578919	6.08013	1.14e-21	9.7e-20
ENSG00000154556	SORBS2	-0.385927	7.10348	1.27e-21	1.07e-19
ENSG00000180155	LYNX1	0.585923	5.62817	1.36e-21	1.14e-19
ENSG00000185477	GPRIN3	0.789542	4.93651	1.42e-21	1.19e-19
ENSG00000104549	SQLE	0.322309	7.44711	1.74e-21	1.44e-19
ENSG00000182752	PAPPA	-0.367247	7.12395	2.19e-21	1.81e-19
ENSG00000198763	MT-ND2	-0.495004	9.37181	2.6e-21	2.14e-19
ENSG00000107731	UNC5B	0.454592	6.44574	3.1e-21	2.54e-19
ENSG00000075043	KCNQ2	0.300924	8.43825	3.22e-21	2.63e-19
ENSG00000159307	SCUBE1	1.03436	4.1139	3.43e-21	2.78e-19
ENSG00000158470	B4GALT5	0.300004	7.97661	3.58e-21	2.89e-19
ENSG00000213088	ACKR1	-0.948512	4.40858	3.74e-21	3.01e-19
ENSG00000131089	ARHGEF9	0.308626	7.7853	3.89e-21	3.11e-19
ENSG00000169641	LUZP1	-0.433308	6.33025	4.29e-21	3.41e-19
ENSG00000173210	ABLIM3	0.804639	4.21925	4.96e-21	3.91e-19
ENSG00000127946	HIP1	0.396081	7.45556	4.94e-21	3.91e-19
ENSG00000164970	FAM219A	0.349117	7.46162	6.21e-21	4.87e-19
ENSG00000172379	ARNT2	-0.348262	7.62564	6.63e-21	5.17e-19
ENSG00000134684	YARS1	0.394822	7.53963	7.34e-21	5.7e-19
ENSG00000132274	TRIM22	-0.534233	6.74294	7.49e-21	5.79e-19
ENSG00000197376		-1.10812	3.71352	8.92e-21	6.87e-19
ENSG00000114867	EIF4G1	-0.231561	9.28231	9.72e-21	7.44e-19
ENSG00000124191	TOX2	0.488079	6.09043	1.12e-20	8.54e-19
ENSG00000119408	NEK6	-0.472007	6.39677	1.16e-20	8.84e-19
ENSG00000166426	CRABP1	0.530916	5.36704	1.23e-20	9.26e-19
ENSG00000175928	LRRN1	-0.285079	8.04671	1.28e-20	9.64e-19
ENSG00000086015	MAST2	0.298814	8.17773	1.37e-20	1.03e-18
ENSG00000130518	IQCN	0.456989	7.21426	1.5e-20	1.12e-18
ENSG00000196465	MYL6B	0.352727	7.31896	1.57e-20	1.17e-18
ENSG00000108312	UBTF	-0.407118	6.83244	1.58e-20	1.17e-18
ENSG00000116584	ARHGEF2	0.382907	6.92923	1.7e-20	1.25e-18
ENSG00000085382	HACE1	0.58044	5.09985	1.76e-20	1.28e-18
ENSG00000136205	TNS3	-0.423614	6.98883	1.74e-20	1.28e-18
ENSG00000110400	NECTIN1	0.402813	7.12506	2e-20	1.45e-18
ENSG00000132535	DLG4	0.461204	6.56186	2.08e-20	1.5e-18
ENSG00000092068	SLC7A8	0.549917	5.46286	2.07e-20	1.5e-18
ENSG00000173193	PARP14	-0.615521	6.19788	2.36e-20	1.69e-18
ENSG00000137285	TUBB2B	0.301656	8.81593	2.5e-20	1.78e-18
ENSG00000140557	ST8SIA2	-0.330275	7.50219	2.6e-20	1.85e-18
ENSG00000150764	DIXDC1	0.468098	6.22958	2.78e-20	1.97e-18
ENSG00000002016	RAD52	0.61807	5.37728	3.2e-20	2.25e-18
ENSG00000162490	DRAXIN	0.413879	7.48715	3.81e-20	2.67e-18
ENSG00000253729	PRKDC	-0.225857	8.79595	4.13e-20	2.89e-18
ENSG00000033327	GAB2	0.356464	6.87684	4.41e-20	3.07e-18
ENSG00000110446	SLC15A3	-1.00283	3.693	5.56e-20	3.85e-18
ENSG00000084453	SLCO1A2	0.719411	5.40556	5.65e-20	3.9e-18
ENSG00000129116	PALLD	-0.341948	7.54114	5.96e-20	4.09e-18
ENSG00000133935	ERG28	0.453169	6.18982	6.88e-20	4.71e-18
ENSG00000132561	MATN2	-0.428299	6.04695	6.91e-20	4.71e-18
ENSG00000074527	NTN4	-0.628988	5.0073	7.27e-20	4.94e-18
ENSG00000006652	IFRD1	0.442386	6.51177	7.39e-20	5e-18
ENSG00000163053	SLC16A14	0.447865	6.10959	8.03e-20	5.4e-18
ENSG00000127824	TUBA4A	-0.560498	5.89718	1.06e-19	7.1e-18
ENSG00000126950	TMEM35A	0.394084	7.16066	1.12e-19	7.45e-18
ENSG00000140538	NTRK3	-0.377066	6.86869	1.18e-19	7.88e-18
ENSG00000171848	RRM2	-1.07169	3.58223	1.3e-19	8.62e-18
ENSG00000139182	CLSTN3	0.231547	8.88013	1.34e-19	8.84e-18
ENSG00000136040	PLXNC1	-0.546378	5.20384	1.63e-19	1.07e-17
ENSG00000121905	HPCA	1.77001	2.21488	2.02e-19	1.32e-17
ENSG00000182379	NXPH4	0.517725	5.44939	2.04e-19	1.33e-17
ENSG00000168685	IL7R	-0.990865	3.58801	2.19e-19	1.42e-17
ENSG00000130475	FCHO1	0.795518	4.12497	2.23e-19	1.44e-17
ENSG00000196361	ELAVL3	0.324281	7.80917	2.41e-19	1.55e-17
ENSG00000129946	SHC2	0.45333	6.10261	2.6e-19	1.67e-17
ENSG00000250208	FZD10-AS1	0.542485	6.21656	2.83e-19	1.81e-17
ENSG00000106123	EPHB6	0.541106	5.35211	2.95e-19	1.88e-17
ENSG00000138119	MYOF	-0.400695	8.16554	3.42e-19	2.17e-17
ENSG00000182378	PLCXD1	0.475594	6.21369	3.5e-19	2.21e-17
ENSG00000145920	CPLX2	0.410552	6.90267	3.84e-19	2.42e-17
ENSG00000130147	SH3BP4	-0.33731	8.00137	4.53e-19	2.84e-17
ENSG00000120437	ACAT2	0.465271	6.06314	4.86e-19	3.04e-17
ENSG00000091986	CCDC80	-0.487343	6.32586	5.33e-19	3.32e-17
ENSG00000126500		0.726314	4.5032	5.42e-19	3.36e-17
ENSG00000144730	IL17RD	0.39076	6.51686	5.49e-19	3.39e-17
ENSG00000168300	PCMTD1	0.548906	5.80696	5.61e-19	3.46e-17
ENSG00000184261	KCNK12	0.477897	6.35956	5.85e-19	3.59e-17
ENSG00000171914	TLN2	-0.369876	7.23556	6.04e-19	3.69e-17
ENSG00000070882	OSBPL3	-0.474756	5.55437	6.59e-19	4.01e-17
ENSG00000090097	PCBP4	0.342909	7.15942	6.88e-19	4.18e-17
ENSG00000182175	RGMA	0.525142	5.91999	8.17e-19	4.94e-17
ENSG00000197614	MFAP5	-0.765532	5.61304	8.86e-19	5.32e-17
ENSG00000176014	TUBB6	-0.510802	6.88875	8.86e-19	5.32e-17
ENSG00000070669	ASNS	0.443224	6.16954	1.11e-18	6.61e-17
ENSG00000273079	GRIN2B	0.346845	7.52578	1.24e-18	7.4e-17
ENSG00000143631	FLG	-0.345067	7.1967	1.43e-18	8.52e-17
ENSG00000152795	HNRNPDL	-0.287918	8.36343	1.5e-18	8.87e-17
ENSG00000175264	CHST1	0.596327	5.24758	1.65e-18	9.75e-17
ENSG00000149926	TLCD3B	0.384087	6.47886	1.7e-18	9.94e-17
ENSG00000177380	PPFIA3	0.490728	5.85865	1.7e-18	9.94e-17
ENSG00000185666	SYN3	0.728394	4.80515	1.81e-18	1.06e-16
ENSG00000011347	SYT7	0.661414	4.83153	1.83e-18	1.06e-16
ENSG00000138772	ANXA3	-0.958526	4.08211	2.1e-18	1.21e-16
ENSG00000145022	TCTA	-0.449904	5.68572	2.1e-18	1.21e-16
ENSG00000132821	VSTM2L	0.522498	6.25949	2.27e-18	1.31e-16
ENSG00000101098	RIMS4	0.459569	6.60699	2.36e-18	1.36e-16
ENSG00000164638	SLC29A4	0.519615	5.62496	2.66e-18	1.52e-16
ENSG00000171368	TPPP	0.564246	5.49195	3.49e-18	1.99e-16
ENSG00000196159	FAT4	-0.507979	5.42379	3.9e-18	2.21e-16
ENSG00000121297	TSHZ3	0.569864	5.58898	4.07e-18	2.3e-16
ENSG00000144320	LNPK	0.42269	6.60221	4.79e-18	2.7e-16
ENSG00000156113	KCNMA1	-0.471824	5.73391	5.02e-18	2.82e-16
ENSG00000108840	HDAC5	0.340271	7.28193	5.51e-18	3.09e-16
ENSG00000138496	PARP9	-0.766373	5.83176	5.72e-18	3.19e-16
ENSG00000108960	MMD	0.44848	6.01254	5.92e-18	3.29e-16
ENSG00000163873	GRIK3	0.449084	6.35744	6.12e-18	3.39e-16
ENSG00000152104	PTPN14	-0.430803	7.51054	6.32e-18	3.49e-16
ENSG00000184905	TCEAL2	0.866139	3.78228	6.49e-18	3.58e-16
ENSG00000115232	ITGA4	-0.675315	4.70748	7.11e-18	3.9e-16
ENSG00000088899	LZTS3	0.420893	6.52232	7.5e-18	4.1e-16
ENSG00000163840	DTX3L	-0.72073	5.98136	7.7e-18	4.2e-16
ENSG00000154358	OBSCN	0.340718	6.82114	7.83e-18	4.26e-16
ENSG00000134243	SORT1	-0.250882	8.05026	8.56e-18	4.63e-16
ENSG00000108654	DDX5	-0.233691	9.31387	9.18e-18	4.96e-16
ENSG00000233930	KRTAP5-AS1	0.808294	4.00185	9.28e-18	4.99e-16
ENSG00000166147	FBN1	-0.336806	6.99589	9.51e-18	5.1e-16
ENSG00000057294	PKP2	-0.51758	5.56757	1.02e-17	5.43e-16
ENSG00000138606	SHF	0.624492	4.95341	1.14e-17	6.08e-16
ENSG00000011243	AKAP8L	0.381811	6.38943	1.16e-17	6.18e-16
ENSG00000188229	TUBB4B	-0.436579	7.6529	1.23e-17	6.53e-16
ENSG00000120738	EGR1	0.933559	3.54679	1.39e-17	7.35e-16
ENSG00000130529	TRPM4	1.10148	3.58897	1.47e-17	7.71e-16
ENSG00000158258	CLSTN2	-0.379006	7.2877	1.65e-17	8.65e-16
ENSG00000167680	SEMA6B	0.45261	6.08755	1.66e-17	8.65e-16
ENSG00000143476	DTL	-1.12336	3.096	1.75e-17	9.12e-16
ENSG00000111266	DUSP16	0.345549	7.6385	1.82e-17	9.45e-16
ENSG00000068971	PPP2R5B	0.38019	6.74289	1.83e-17	9.49e-16
ENSG00000176871	WSB2	0.279413	7.95942	1.88e-17	9.7e-16
ENSG00000129355	CDKN2D	0.566687	6.08352	2.04e-17	1.05e-15
ENSG00000130222	GADD45G	0.867744	3.7338	2.09e-17	1.07e-15
ENSG00000083857	FAT1	-0.259887	8.21668	2.12e-17	1.08e-15
ENSG00000143171	RXRG	-1.17191	3.90347	2.22e-17	1.13e-15
ENSG00000006327	TNFRSF12A	-0.473239	6.39469	2.22e-17	1.13e-15
ENSG00000108309	RUNDC3A	0.437894	6.11521	2.4e-17	1.22e-15
ENSG00000184408	KCND2	-0.624754	5.0649	2.51e-17	1.27e-15
ENSG00000076108	BAZ2A	0.236729	8.25511	2.79e-17	1.41e-15
ENSG00000153820	SPHKAP	-0.689963	4.52037	3.03e-17	1.52e-15
ENSG00000092820	EZR	-0.419666	7.69772	3.05e-17	1.53e-15
ENSG00000111331	OAS3	-0.993839	6.1596	3.52e-17	1.76e-15
ENSG00000182580	EPHB3	0.655324	5.11463	3.62e-17	1.8e-15
ENSG00000198932	GPRASP1	0.41127	6.22492	3.65e-17	1.81e-15
ENSG00000084070	SMAP2	0.339779	6.90201	3.64e-17	1.81e-15
ENSG00000055332	EIF2AK2	-0.372983	7.45042	4.3e-17	2.12e-15
ENSG00000082805	ERC1	-0.282454	8.6712	5.35e-17	2.63e-15
ENSG00000131473	ACLY	0.267837	8.82314	5.79e-17	2.84e-15
ENSG00000160752	FDPS	0.445615	7.57094	6.26e-17	3.06e-15
ENSG00000166598	HSP90B1	0.267928	8.93276	7.78e-17	3.79e-15
ENSG00000113657	DPYSL3	-0.227116	10.3638	8.86e-17	4.31e-15
ENSG00000197872	FAM49A	0.469174	5.68678	9.35e-17	4.53e-15
ENSG00000109956	B3GAT1	0.351738	6.8754	1.08e-16	5.22e-15
ENSG00000165186	PTCHD1	-0.818366	4.31343	1.1e-16	5.32e-15
ENSG00000157601	MX1	-1.03146	6.68705	1.13e-16	5.41e-15
ENSG00000159140	SON	-0.169134	9.41469	1.21e-16	5.82e-15
ENSG00000029993	HMGB3	-0.377358	6.62384	1.33e-16	6.38e-15
ENSG00000117519	CNN3	-0.290694	8.09384	1.37e-16	6.5e-15
ENSG00000174939	ASPHD1	0.458356	5.49987	1.44e-16	6.84e-15
ENSG00000178202	POGLUT3	-0.548111	5.10377	1.51e-16	7.16e-15
ENSG00000167371	PRRT2	0.486795	5.31598	1.57e-16	7.4e-15
ENSG00000162614	NEXN	-0.509569	5.14012	1.59e-16	7.5e-15
ENSG00000170581	STAT2	-0.34737	7.35977	1.62e-16	7.61e-15
ENSG00000092621	PHGDH	0.453179	6.50486	2.21e-16	1.03e-14
ENSG00000277443	MARCKS	-0.308938	8.83815	2.29e-16	1.07e-14
ENSG00000250510	GPR162	0.424195	6.91392	2.65e-16	1.24e-14
ENSG00000204789	ZNF204P	0.751719	4.02547	2.72e-16	1.26e-14
ENSG00000254510		-1.63844	2.41276	2.89e-16	1.34e-14
ENSG00000154736	ADAMTS5	-0.744329	4.18172	3.43e-16	1.58e-14
ENSG00000108262	GIT1	0.364408	6.6661	3.49e-16	1.61e-14
ENSG00000109501	WFS1	-0.433904	6.35545	3.56e-16	1.64e-14
ENSG00000169764	UGP2	-0.323904	6.83771	4.01e-16	1.84e-14
ENSG00000121753	ADGRB2	0.310988	7.33615	4.86e-16	2.22e-14
ENSG00000117595	IRF6	2.06921	1.44795	4.9e-16	2.23e-14
ENSG00000197444	OGDHL	0.529908	4.97637	4.95e-16	2.25e-14
ENSG00000120875	DUSP4	-0.244932	8.89823	5.31e-16	2.4e-14
ENSG00000138413	IDH1	0.271608	7.86028	5.72e-16	2.59e-14
ENSG00000165449	SLC16A9	0.618639	4.82976	6.91e-16	3.11e-14
ENSG00000168374	ARF4	-0.251526	8.74512	6.97e-16	3.13e-14
ENSG00000001617	SEMA3F	1.08199	3.42172	7.21e-16	3.23e-14
ENSG00000175130	MARCKSL1	-0.194412	10.0689	7.67e-16	3.43e-14
ENSG00000134287	ARF3	-0.296834	7.60523	7.87e-16	3.51e-14
ENSG00000167767	KRT80	-0.671203	4.97075	7.89e-16	3.51e-14
ENSG00000130635	COL5A1	-0.3334	8.29247	8.77e-16	3.89e-14
ENSG00000104381	GDAP1	0.478688	6.35927	8.83e-16	3.9e-14
ENSG00000122694	GLIPR2	-0.545361	5.95608	9.67e-16	4.26e-14
ENSG00000197747	S100A10	-0.44006	8.50851	1.36e-15	6e-14
ENSG00000109046	WSB1	0.334771	7.73624	1.46e-15	6.4e-14
ENSG00000106105	GARS1	0.278342	7.99295	1.47e-15	6.44e-14
ENSG00000158246	TENT5B	-1.36035	2.84252	1.51e-15	6.59e-14
ENSG00000007047	MARK4	0.392122	6.26728	1.92e-15	8.36e-14
ENSG00000125534	PPDPF	0.373699	7.0777	1.98e-15	8.61e-14
ENSG00000103335	PIEZO1	-0.439415	6.98002	2.36e-15	1.02e-13
ENSG00000171551	ECEL1	0.487827	5.1356	2.46e-15	1.06e-13
ENSG00000149256	TENM4	-0.308055	6.98626	2.51e-15	1.08e-13
ENSG00000181381	DDX60L	-0.520265	5.24391	2.94e-15	1.26e-13
ENSG00000167702	KIFC2	0.612987	4.50275	2.99e-15	1.28e-13
ENSG00000185615	PDIA2	1.71018	2.08746	3.69e-15	1.58e-13
ENSG00000228253	MT-ATP8	-0.553044	7.49572	3.88e-15	1.65e-13
ENSG00000162631	NTNG1	-0.473072	5.20966	4e-15	1.7e-13
ENSG00000183044	ABAT	-0.276792	7.86166	4.09e-15	1.73e-13
ENSG00000185022	MAFF	0.458065	5.33834	4.19e-15	1.77e-13
ENSG00000139428	MMAB	0.384577	6.32985	4.71e-15	1.99e-13
ENSG00000126878	AIF1L	-0.591997	5.29483	5.01e-15	2.11e-13
ENSG00000184702	SEPTIN5	0.364445	6.71358	5.06e-15	2.12e-13
ENSG00000172346	CSDC2	0.531223	4.86888	5.35e-15	2.24e-13
ENSG00000004534	RBM6	0.346673	7.1385	5.75e-15	2.4e-13
ENSG00000138670	RASGEF1B	0.584078	4.85876	6.31e-15	2.63e-13
ENSG00000147231	RADX	0.475208	5.67091	6.51e-15	2.71e-13
ENSG00000130477	UNC13A	0.330585	7.91903	6.59e-15	2.73e-13
ENSG00000156298	TSPAN7	0.351574	7.09244	6.79e-15	2.81e-13
ENSG00000143621	ILF2	-0.242422	8.22225	7.11e-15	2.93e-13
ENSG00000169894	MUC3A	0.985597	3.12964	7.34e-15	3.02e-13
ENSG00000108424	KPNB1	-0.244636	7.89333	7.83e-15	3.21e-13
ENSG00000167601	AXL	-0.528464	5.96614	8.43e-15	3.45e-13
ENSG00000135709	KIAA0513	0.370332	6.70086	8.65e-15	3.53e-13
ENSG00000144583	MARCHF4	-0.360517	6.44608	9e-15	3.67e-13
ENSG00000167766	ZNF83	0.400127	6.07409	9.75e-15	3.96e-13
ENSG00000165124	SVEP1	-0.837293	3.73097	1.12e-14	4.56e-13
ENSG00000130540	SULT4A1	0.483722	5.35408	1.16e-14	4.7e-13
ENSG00000087258	GNAO1	0.371076	7.57168	1.18e-14	4.77e-13
ENSG00000198886	MT-ND4	-0.283392	11.9408	1.2e-14	4.82e-13
ENSG00000114857	NKTR	0.290949	7.98288	1.23e-14	4.94e-13
ENSG00000110002	VWA5A	0.358251	6.76399	1.26e-14	5.04e-13
ENSG00000070778	PTPN21	-0.627554	4.76669	1.32e-14	5.28e-13
ENSG00000159164	SV2A	0.27909	8.90438	1.36e-14	5.42e-13
ENSG00000123983	ACSL3	0.319276	7.16256	1.38e-14	5.48e-13
ENSG00000008056	SYN1	0.354455	6.3965	1.44e-14	5.72e-13
ENSG00000120800	UTP20	-0.427803	5.97448	1.55e-14	6.12e-13
ENSG00000160097	FNDC5	0.543772	5.72156	1.82e-14	7.15e-13
ENSG00000158710	TAGLN2	-0.381591	9.10031	1.81e-14	7.15e-13
ENSG00000145911	N4BP3	0.591177	4.49977	1.88e-14	7.38e-13
ENSG00000112511	PHF1	0.408365	5.65675	1.91e-14	7.51e-13
ENSG00000179314	WSCD1	0.36001	6.59364	2.16e-14	8.47e-13
ENSG00000162772	ATF3	0.386211	6.3341	2.24e-14	8.74e-13
ENSG00000115756	HPCAL1	0.356602	6.28223	2.26e-14	8.82e-13
ENSG00000165714	BORCS5	0.356273	6.01046	2.41e-14	9.36e-13
ENSG00000147041	SYTL5	-0.384786	6.06525	2.48e-14	9.62e-13
ENSG00000114544	SLC41A3	0.302041	6.83874	2.51e-14	9.69e-13
ENSG00000134245	WNT2B	-0.670717	4.68292	2.6e-14	1e-12
ENSG00000141314	RHBDL3	0.905331	3.30935	2.71e-14	1.04e-12
ENSG00000100344	PNPLA3	0.56984	4.75594	2.73e-14	1.05e-12
ENSG00000106665	CLIP2	0.241915	8.05284	2.76e-14	1.06e-12
ENSG00000060982	BCAT1	-0.328424	8.6433	2.84e-14	1.09e-12
ENSG00000123358	NR4A1	0.45347	5.42011	2.87e-14	1.1e-12
ENSG00000225783	MIAT	0.205537	8.84793	2.92e-14	1.11e-12
ENSG00000178882	RFLNA	-0.570786	4.60748	3.04e-14	1.15e-12
ENSG00000178882	RFLNA	-0.570786	4.60748	3.04e-14	1.15e-12
ENSG00000095397	WHRN	0.435327	5.48026	3.08e-14	1.17e-12
ENSG00000134013	LOXL2	-0.360933	7.05903	3.37e-14	1.27e-12
ENSG00000064666	CNN2	-0.31752	7.58104	3.54e-14	1.33e-12
ENSG00000109685	NSD2	0.245155	8.20039	3.65e-14	1.37e-12
ENSG00000177606	JUN	0.321166	8.13526	3.68e-14	1.38e-12
ENSG00000147548	NSD3	0.274758	8.4946	3.75e-14	1.4e-12
ENSG00000118855	MFSD1	-0.330882	6.37485	3.81e-14	1.42e-12
ENSG00000078328	RBFOX1	0.409841	6.03807	3.87e-14	1.44e-12
ENSG00000044574	HSPA5	0.204836	8.81398	3.9e-14	1.45e-12
ENSG00000235162	C12orf75	-0.383761	6.09219	3.97e-14	1.47e-12
ENSG00000179456	ZBTB18	-0.435674	5.77663	4.1e-14	1.52e-12
ENSG00000180357	ZNF609	0.252406	7.73264	4.33e-14	1.6e-12
ENSG00000158987	RAPGEF6	0.759478	4.70541	4.6e-14	1.7e-12
ENSG00000196422	PPP1R26	0.411499	6.15021	5.06e-14	1.86e-12
ENSG00000160145	KALRN	-0.292073	7.18282	5.27e-14	1.94e-12
ENSG00000139890	REM2	0.906657	3.49767	5.57e-14	2.04e-12
ENSG00000155849	ELMO1	0.507667	5.4994	6.02e-14	2.2e-12
ENSG00000182093	GET1	0.337427	7.0744	6.08e-14	2.22e-12
ENSG00000184678	H2BC21	-0.382819	6.9501	6.18e-14	2.25e-12
ENSG00000102032	RENBP	0.794584	3.61842	6.38e-14	2.31e-12
ENSG00000069188	SDK2	0.335876	6.76368	6.37e-14	2.31e-12
ENSG00000142949	PTPRF	0.243357	8.8202	6.64e-14	2.4e-12
ENSG00000166012	TAF1D	0.475986	5.6178	6.8e-14	2.45e-12
ENSG00000105605	CACNG7	0.338861	6.84384	7.3e-14	2.63e-12
ENSG00000144136	SLC20A1	0.282681	7.52105	8.35e-14	3e-12
ENSG00000144354	CDCA7	0.638158	4.27615	8.64e-14	3.1e-12
ENSG00000277258	PCGF2	0.415538	5.43201	8.79e-14	3.14e-12
ENSG00000100207	TCF20	0.334697	6.63679	9.14e-14	3.26e-12
ENSG00000103342	GSPT1	-0.228315	7.82477	9.37e-14	3.33e-12
ENSG00000114491	UMPS	-0.41257	5.51673	9.38e-14	3.33e-12
ENSG00000159214	CCDC24	0.777332	3.74536	9.63e-14	3.41e-12
ENSG00000116133	DHCR24	0.238061	9.98935	1e-13	3.55e-12
ENSG00000163864	NMNAT3	1.01465	3.0956	1.01e-13	3.58e-12
ENSG00000137571	SLCO5A1	-0.401798	5.75405	1.04e-13	3.65e-12
ENSG00000172936	MYD88	-0.537372	5.80984	1.12e-13	3.92e-12
ENSG00000116544	DLGAP3	0.454869	5.22978	1.17e-13	4.1e-12
ENSG00000113739	STC2	-0.521866	5.2095	1.22e-13	4.28e-12
ENSG00000234741	GAS5	0.362792	6.4964	1.24e-13	4.33e-12
ENSG00000257923	CUX1	-0.259183	7.45018	1.25e-13	4.35e-12
ENSG00000185513	L3MBTL1	0.436525	5.43784	1.33e-13	4.61e-12
ENSG00000128272	ATF4	0.34897	6.66217	1.34e-13	4.63e-12
ENSG00000204262	COL5A2	-0.243551	8.14559	1.49e-13	5.15e-12
ENSG00000135999	EPC2	-0.366056	6.41258	1.5e-13	5.17e-12
ENSG00000176454	LPCAT4	0.458207	5.21636	1.57e-13	5.43e-12
ENSG00000109790	KLHL5	0.387961	6.06849	1.69e-13	5.82e-12
ENSG00000067066	SP100	-0.64645	5.2949	1.73e-13	5.93e-12
ENSG00000113763	UNC5A	0.672044	4.30176	1.74e-13	5.97e-12
ENSG00000128872	TMOD2	0.292273	7.78293	1.79e-13	6.11e-12
ENSG00000007516	BAIAP3	0.428516	5.29622	2e-13	6.83e-12
ENSG00000072501	SMC1A	-0.213446	8.6165	2.11e-13	7.19e-12
ENSG00000177108	ZDHHC22	0.416421	5.52354	2.15e-13	7.29e-12
ENSG00000212907	MT-ND4L	-0.33625	9.15979	2.2e-13	7.48e-12
ENSG00000138468	SENP7	0.356869	6.79376	2.38e-13	8.04e-12
ENSG00000110786	PTPN5	0.46386	5.23312	2.38e-13	8.05e-12
ENSG00000144057	ST6GAL2	-0.332978	6.43868	2.51e-13	8.46e-12
ENSG00000175166	PSMD2	-0.29887	9.05332	2.61e-13	8.78e-12
ENSG00000164221	CCDC112	0.482112	5.02798	2.73e-13	9.18e-12
ENSG00000149260	CAPN5	0.403321	5.51946	2.74e-13	9.19e-12
ENSG00000166897	ELFN2	0.536955	4.96701	2.76e-13	9.24e-12
ENSG00000122641	INHBA	-0.868011	3.92458	2.8e-13	9.34e-12
ENSG00000156265	MAP3K7CL	-0.975268	3.39552	2.88e-13	9.59e-12
ENSG00000100234	TIMP3	-0.544187	5.25378	3.08e-13	1.02e-11
ENSG00000105939	ZC3HAV1	-0.55183	5.9543	3.08e-13	1.02e-11
ENSG00000072310	SREBF1	0.53125	5.34511	3.11e-13	1.03e-11
ENSG00000178971	CTC1	0.493419	4.86711	3.18e-13	1.05e-11
ENSG00000177875	CCDC184	0.327235	6.33117	3.24e-13	1.07e-11
ENSG00000135414	GDF11	0.298417	7.09893	3.25e-13	1.07e-11
ENSG00000065923	SLC9A7	0.348598	6.79237	3.26e-13	1.07e-11
ENSG00000149295	DRD2	0.790412	3.562	3.33e-13	1.09e-11
ENSG00000167553	TUBA1C	-0.545334	5.48598	3.39e-13	1.11e-11
ENSG00000166402	TUB	0.271777	7.86117	3.88e-13	1.27e-11
ENSG00000145335	SNCA	0.620327	4.66542	3.95e-13	1.29e-11
ENSG00000153879	CEBPG	0.427722	5.98147	4.17e-13	1.36e-11
ENSG00000165046	LETM2	0.692564	3.90961	4.2e-13	1.36e-11
ENSG00000132424	PNISR	0.355264	7.29905	4.18e-13	1.36e-11
ENSG00000174672	BRSK2	0.356518	6.70045	4.37e-13	1.41e-11
ENSG00000084628	NKAIN1	0.27042	7.35308	4.42e-13	1.43e-11
ENSG00000135447	PPP1R1A	0.552537	4.96195	4.68e-13	1.51e-11
ENSG00000087842	PIR	0.707688	3.93355	4.77e-13	1.54e-11
ENSG00000047634	SCML1	0.555718	5.00144	4.88e-13	1.57e-11
ENSG00000108511	HOXB6	0.306217	6.73383	4.96e-13	1.59e-11
ENSG00000070404	FSTL3	-0.574856	4.43876	5.23e-13	1.67e-11
ENSG00000140575	IQGAP1	-0.299046	8.49137	6.15e-13	1.96e-11
ENSG00000074590	NUAK1	-0.284112	7.11212	6.55e-13	2.09e-11
ENSG00000198208	RPS6KL1	0.435581	5.41962	6.6e-13	2.1e-11
ENSG00000169432	SCN9A	0.35543	6.14199	6.98e-13	2.22e-11
ENSG00000137573	SULF1	-0.349524	6.02717	7.18e-13	2.27e-11
ENSG00000067840	PDZD4	0.265645	7.56312	7.4e-13	2.34e-11
ENSG00000144596	GRIP2	0.626144	4.76571	7.44e-13	2.35e-11
ENSG00000125170	DOK4	0.366997	6.062	7.54e-13	2.37e-11
ENSG00000254377	MIR124-2HG	0.377249	6.57335	7.55e-13	2.37e-11
ENSG00000186350	RXRA	0.485186	5.66414	7.68e-13	2.41e-11
ENSG00000143061	IGSF3	0.212623	8.28304	7.91e-13	2.48e-11
ENSG00000127603	MACF1	-0.158624	10.7282	8.22e-13	2.57e-11
ENSG00000127603	MACF1	-0.158624	10.7282	8.22e-13	2.57e-11
ENSG00000185697	MYBL1	-1.14977	2.54668	8.51e-13	2.65e-11
ENSG00000140332	TLE3	0.304551	6.93223	8.65e-13	2.69e-11
ENSG00000169783	LINGO1	0.395657	6.81801	9.35e-13	2.91e-11
ENSG00000198168	SVIP	0.603622	4.87608	9.45e-13	2.93e-11
ENSG00000150093	ITGB1	-0.272767	7.97983	9.97e-13	3.09e-11
ENSG00000130822	PNCK	1.11238	2.68484	1.02e-12	3.13e-11
ENSG00000127863	TNFRSF19	-0.421348	5.39128	1.02e-12	3.13e-11
ENSG00000155330	C16orf87	0.458131	5.27503	1.07e-12	3.28e-11
ENSG00000075223	SEMA3C	-0.277021	8.14662	1.16e-12	3.58e-11
ENSG00000160191	PDE9A	0.450037	5.1611	1.31e-12	4.03e-11
ENSG00000106263	EIF3B	-0.268288	7.8202	1.32e-12	4.05e-11
ENSG00000111305	GSG1	-1.03274	2.93438	1.39e-12	4.23e-11
ENSG00000152137	HSPB8	-0.348287	6.28181	1.4e-12	4.28e-11
ENSG00000188760	TMEM198	0.439571	5.13354	1.43e-12	4.35e-11
ENSG00000196189	SEMA4A	0.578968	4.36226	1.48e-12	4.51e-11
ENSG00000143162	CREG1	0.328828	6.41483	1.55e-12	4.71e-11
ENSG00000261604		1.09148	3.38528	1.58e-12	4.78e-11
ENSG00000119326	CTNNAL1	-0.392055	5.86599	1.71e-12	5.16e-11
ENSG00000155561	NUP205	-0.289833	6.56997	1.73e-12	5.21e-11
ENSG00000173930	SLCO4C1	1.93316	1.22412	1.83e-12	5.51e-11
ENSG00000280237	NA	0.409398	5.82618	1.95e-12	5.85e-11
ENSG00000122733	PHF24	0.582978	4.29472	1.98e-12	5.96e-11
ENSG00000140443	IGF1R	-0.209542	8.57972	2.03e-12	6.08e-11
ENSG00000170145	SIK2	-0.310269	6.86748	2.13e-12	6.36e-11
ENSG00000250742	LINC02381	0.273967	7.21914	2.22e-12	6.61e-11
ENSG00000186184	POLR1D	0.341343	6.18339	2.24e-12	6.67e-11
ENSG00000138443	ABI2	0.206364	8.11394	2.26e-12	6.72e-11
ENSG00000196924	FLNA	-0.345441	9.72305	2.56e-12	7.59e-11
ENSG00000168137	SETD5	0.224939	8.06577	2.6e-12	7.69e-11
ENSG00000070087	PFN2	-0.195474	9.04326	2.73e-12	8.07e-11
ENSG00000115419	GLS	-0.326322	7.33286	2.75e-12	8.11e-11
ENSG00000136026	CKAP4	-0.237218	7.8751	2.75e-12	8.12e-11
ENSG00000176720	BOK	-0.475381	5.63866	2.79e-12	8.21e-11
ENSG00000105810	CDK6	-0.318722	7.4231	2.87e-12	8.42e-11
ENSG00000060656	PTPRU	0.406243	6.02558	2.89e-12	8.49e-11
ENSG00000133026	MYH10	-0.271103	8.34141	3.13e-12	9.15e-11
ENSG00000187678	SPRY4	0.359821	6.12111	3.13e-12	9.15e-11
ENSG00000135862	LAMC1	-0.174504	9.67771	3.25e-12	9.46e-11
ENSG00000196141	SPATS2L	-0.395126	6.73213	3.25e-12	9.46e-11
ENSG00000143363	PRUNE1	0.340187	6.18205	3.42e-12	9.95e-11
ENSG00000068366	ACSL4	0.269056	7.73577	3.57e-12	1.03e-10
ENSG00000141867	BRD4	0.263766	7.24038	3.54e-12	1.03e-10
ENSG00000111676	ATN1	0.219599	9.881	3.71e-12	1.07e-10
ENSG00000198563	DDX39B	0.32924	6.67487	3.83e-12	1.11e-10
ENSG00000100078	PLA2G3	1.30236	2.09785	3.89e-12	1.12e-10
ENSG00000165458	INPPL1	-0.261129	7.46155	4.03e-12	1.16e-10
ENSG00000272636	DOC2B	0.549316	4.79165	4.26e-12	1.22e-10
ENSG00000123552	USP45	0.657204	3.9186	4.32e-12	1.24e-10
ENSG00000152969	JAKMIP1	0.620004	4.08655	4.36e-12	1.25e-10
ENSG00000179912	R3HDM2	0.359953	5.87789	4.46e-12	1.27e-10
ENSG00000067064	IDI1	0.317939	6.98548	4.54e-12	1.29e-10
ENSG00000101191	DIDO1	-0.244895	7.35106	4.71e-12	1.34e-10
ENSG00000177084	POLE	-0.436412	5.57659	4.71e-12	1.34e-10
ENSG00000160179	ABCG1	0.710228	3.94228	4.8e-12	1.36e-10
ENSG00000103353	UBFD1	-0.209917	8.44015	4.89e-12	1.38e-10
ENSG00000148773	MKI67	-0.592692	4.53119	4.97e-12	1.4e-10
ENSG00000150551	LYPD1	-0.484869	4.94595	5.13e-12	1.45e-10
ENSG00000166532	RIMKLB	0.273825	7.93673	5.13e-12	1.45e-10
ENSG00000187867	PALM3	0.977631	2.85075	5.37e-12	1.51e-10
ENSG00000137959	IFI44L	-0.823001	6.33423	5.44e-12	1.53e-10
ENSG00000102924	CBLN1	0.316061	7.2649	5.5e-12	1.54e-10
ENSG00000235823	OLMALINC	0.722871	3.77714	5.53e-12	1.55e-10
ENSG00000204682	MIR1915HG	-0.579324	4.44695	5.77e-12	1.61e-10
ENSG00000157613	CREB3L1	-0.39817	5.6048	5.81e-12	1.62e-10
ENSG00000136010	ALDH1L2	0.533044	4.96981	6.31e-12	1.76e-10
ENSG00000124440	HIF3A	0.754471	3.51531	6.33e-12	1.76e-10
ENSG00000117318	ID3	0.425515	5.7111	6.4e-12	1.78e-10
ENSG00000125845	BMP2	-0.773917	3.73943	6.92e-12	1.92e-10
ENSG00000095319	NUP188	-0.270341	7.20006	6.94e-12	1.92e-10
ENSG00000087085	ACHE	0.608864	4.79686	6.99e-12	1.93e-10
ENSG00000213722	DDAH2	0.352198	6.45077	7.38e-12	2.03e-10
ENSG00000131149	GSE1	0.241887	8.43262	7.59e-12	2.09e-10
ENSG00000164045	CDC25A	-0.667931	4.04745	7.75e-12	2.13e-10
ENSG00000263001	GTF2I	-0.320545	6.50553	7.8e-12	2.14e-10
ENSG00000108557	RAI1	0.252018	7.18747	7.95e-12	2.18e-10
ENSG00000148516	ZEB1	0.365378	5.81017	8.07e-12	2.21e-10
ENSG00000088726	TMEM40	-1.09717	3.27692	8.4e-12	2.29e-10
ENSG00000111644	ACRBP	0.791409	3.42129	8.57e-12	2.33e-10
ENSG00000183779	ZNF703	0.346091	6.26898	8.62e-12	2.35e-10
ENSG00000139370	SLC15A4	0.344197	5.82648	8.7e-12	2.36e-10
ENSG00000139645	ANKRD52	-0.258765	8.07494	9.17e-12	2.49e-10
ENSG00000272398	CD24	-0.275786	7.79067	9.22e-12	2.49e-10
ENSG00000132256	TRIM5	-0.40113	5.55055	9.18e-12	2.49e-10
ENSG00000167615	LENG8	0.314582	6.74859	9.55e-12	2.57e-10
ENSG00000124145	SDC4	-0.389801	6.15689	9.52e-12	2.57e-10
ENSG00000167491	GATAD2A	0.303521	6.58276	9.69e-12	2.61e-10
ENSG00000107331	ABCA2	0.262893	6.88693	9.88e-12	2.65e-10
ENSG00000172137	CALB2	-0.686521	3.88585	9.85e-12	2.65e-10
ENSG00000100321	SYNGR1	0.310379	6.36269	1.01e-11	2.69e-10
ENSG00000196428	TSC22D2	-0.320362	6.47415	1.01e-11	2.69e-10
ENSG00000137103	TMEM8B	0.344013	5.82212	1.04e-11	2.77e-10
ENSG00000123091	RNF11	0.28334	8.31863	1.08e-11	2.87e-10
ENSG00000147394	ZNF185	-0.545434	5.73957	1.11e-11	2.94e-10
ENSG00000148334	PTGES2	0.357745	5.72086	1.14e-11	3.02e-10
ENSG00000088280	ASAP3	0.48958	4.6801	1.16e-11	3.08e-10
ENSG00000185585	OLFML2A	-0.35483	7.04042	1.16e-11	3.08e-10
ENSG00000111752	PHC1	0.4193	5.31668	1.17e-11	3.08e-10
ENSG00000255248	MIR100HG	0.583055	5.27403	1.18e-11	3.1e-10
ENSG00000116774	OLFML3	-0.279534	7.568	1.2e-11	3.16e-10
ENSG00000170054	SERPINA9	-1.65973	1.72499	1.21e-11	3.18e-10
ENSG00000167536	DHRS13	0.809646	3.28156	1.23e-11	3.24e-10
ENSG00000120156	TEK	-0.705577	4.36565	1.24e-11	3.26e-10
ENSG00000276115		1.04816	2.59012	1.25e-11	3.28e-10
ENSG00000168118	RAB4A	0.349507	6.07316	1.31e-11	3.43e-10
ENSG00000171224	FAM241B	0.420832	5.20521	1.33e-11	3.48e-10
ENSG00000182463	TSHZ2	0.314406	6.53416	1.42e-11	3.71e-10
ENSG00000158158	CNNM4	0.427657	5.05521	1.45e-11	3.77e-10
ENSG00000130787	HIP1R	0.292175	7.00643	1.48e-11	3.84e-10
ENSG00000145708	CRHBP	-1.62725	1.81761	1.51e-11	3.91e-10
ENSG00000136997	MYC	-0.51826	5.00412	1.7e-11	4.4e-10
ENSG00000176903	PNMA1	-0.261073	7.14541	1.76e-11	4.56e-10
ENSG00000149187	CELF1	0.186322	8.17753	1.78e-11	4.6e-10
ENSG00000173812	EIF1	0.200175	8.51283	1.79e-11	4.62e-10
ENSG00000117724	CENPF	-0.328287	6.16986	1.81e-11	4.67e-10
ENSG00000059122	FLYWCH1	0.277279	6.96378	1.84e-11	4.73e-10
ENSG00000153404	PLEKHG4B	-0.349109	6.17346	1.84e-11	4.73e-10
ENSG00000175395	ZNF25	0.381122	5.64989	1.85e-11	4.73e-10
ENSG00000163703	CRELD1	0.421999	5.34714	1.9e-11	4.87e-10
ENSG00000136158	SPRY2	0.325499	6.20491	1.91e-11	4.88e-10
ENSG00000185842	DNAH14	0.420443	5.35275	1.95e-11	4.97e-10
ENSG00000100167	SEPTIN3	0.216971	9.11031	1.96e-11	4.98e-10
ENSG00000205581	HMGN1	0.274897	8.15535	2.01e-11	5.12e-10
ENSG00000133083	DCLK1	-0.239101	7.94599	2.05e-11	5.2e-10
ENSG00000107249	GLIS3	-0.342393	5.73391	2.09e-11	5.31e-10
ENSG00000159086	PAXBP1	0.304796	7.21307	2.14e-11	5.4e-10
ENSG00000163071	SPATA18	-0.387208	5.52	2.14e-11	5.4e-10
ENSG00000135318	NT5E	-0.331798	6.96966	2.16e-11	5.44e-10
ENSG00000107957	SH3PXD2A	0.315808	6.47188	2.25e-11	5.67e-10
ENSG00000083937	CHMP2B	0.349083	6.24632	2.28e-11	5.74e-10
ENSG00000160961	ZNF333	0.438348	5.17725	2.39e-11	6.01e-10
ENSG00000165476	REEP3	0.400084	5.43401	2.49e-11	6.26e-10
ENSG00000233593	LINC02609	0.6091	4.01402	2.63e-11	6.59e-10
ENSG00000166741	NNMT	-0.869506	3.51495	2.71e-11	6.78e-10
ENSG00000142784	WDTC1	0.251512	7.45511	2.73e-11	6.83e-10
ENSG00000185652	NTF3	-1.1391	2.38745	2.79e-11	6.95e-10
ENSG00000198522	GPN1	-0.375726	5.76114	2.81e-11	6.99e-10
ENSG00000198720	ANKRD13B	0.440219	5.33607	2.82e-11	7e-10
ENSG00000125266	EFNB2	-0.227029	7.46596	2.9e-11	7.2e-10
ENSG00000119547	ONECUT2	0.456075	5.09097	2.94e-11	7.3e-10
ENSG00000132205	EMILIN2	-0.763055	3.79776	2.96e-11	7.31e-10
ENSG00000196535	MYO18A	0.273806	7.00891	3.01e-11	7.44e-10
ENSG00000162520	SYNC	-0.541397	5.10377	3.04e-11	7.51e-10
ENSG00000163013	FBXO41	0.311209	6.35298	3.06e-11	7.55e-10
ENSG00000260630	SNAI3-AS1	0.771691	3.41488	3.11e-11	7.64e-10
ENSG00000250091	DNAH10OS	0.573754	4.18054	3.14e-11	7.7e-10
ENSG00000063015	SEZ6	0.33275	6.63334	3.16e-11	7.75e-10
ENSG00000125895	TMEM74B	0.73206	3.87915	3.19e-11	7.82e-10
ENSG00000131791	PRKAB2	0.225029	7.38519	3.38e-11	8.25e-10
ENSG00000151612	ZNF827	-0.356045	6.01341	3.42e-11	8.36e-10
ENSG00000121060	TRIM25	-0.431505	6.63127	3.44e-11	8.39e-10
ENSG00000172020	GAP43	0.177458	8.57839	3.56e-11	8.65e-10
ENSG00000183856	IQGAP3	-0.90063	3.13792	3.64e-11	8.86e-10
ENSG00000136848	DAB2IP	0.238437	7.67254	3.74e-11	9.07e-10
ENSG00000163191	S100A11	-0.37347	8.15958	3.79e-11	9.18e-10
ENSG00000106524	ANKMY2	0.37717	6.0307	4.01e-11	9.71e-10
ENSG00000166913	YWHAB	-0.190927	8.82098	4.02e-11	9.71e-10
ENSG00000095209	TMEM38B	0.529686	4.75081	4.05e-11	9.76e-10
ENSG00000153048	CARHSP1	0.337054	6.06462	4.57e-11	1.1e-09
ENSG00000137642	SORL1	0.248463	7.11885	4.67e-11	1.12e-09
ENSG00000173175	ADCY5	0.311886	6.48245	4.68e-11	1.13e-09
ENSG00000112118	MCM3	-0.454472	4.83512	4.74e-11	1.14e-09
ENSG00000117228	GBP1	-1.16489	2.59615	4.8e-11	1.15e-09
ENSG00000186517	ARHGAP30	0.962768	2.75011	4.87e-11	1.16e-09
ENSG00000116906	GNPAT	-0.271517	6.81869	4.92e-11	1.17e-09
ENSG00000136048	DRAM1	-0.369414	5.57689	4.99e-11	1.19e-09
ENSG00000260852	FBXL19-AS1	-0.626062	4.02139	5.06e-11	1.2e-09
ENSG00000072415	MPP5	-0.396507	5.22456	5.09e-11	1.21e-09
ENSG00000125648	SLC25A23	0.279884	6.39824	5.21e-11	1.24e-09
ENSG00000283217		-2.22887	1.18393	5.41e-11	1.28e-09
ENSG00000152117		0.478996	4.89628	5.51e-11	1.31e-09
ENSG00000165175	MID1IP1	0.391459	5.24563	5.54e-11	1.31e-09
ENSG00000196950	SLC39A10	-0.244881	7.34369	5.66e-11	1.34e-09
ENSG00000197121	PGAP1	0.309389	7.97408	5.78e-11	1.36e-09
ENSG00000168916	ZNF608	0.233781	7.52456	5.75e-11	1.36e-09
ENSG00000177868	SVBP	0.381868	5.33126	6.12e-11	1.44e-09
ENSG00000197111	PCBP2	0.248541	7.04564	6.36e-11	1.49e-09
ENSG00000155275	TRMT44	-0.515682	4.46158	6.33e-11	1.49e-09
ENSG00000158552	ZFAND2B	0.551294	4.51459	6.37e-11	1.49e-09
ENSG00000103018	CYB5B	0.240494	7.1277	6.41e-11	1.5e-09
ENSG00000067369	TP53BP1	-0.236637	7.94241	6.44e-11	1.5e-09
ENSG00000110851	PRDM4	0.298993	6.72698	6.56e-11	1.53e-09
ENSG00000111335	OAS2	-1.19233	4.16597	6.64e-11	1.55e-09
ENSG00000132182	NUP210	0.300242	6.65231	6.72e-11	1.56e-09
ENSG00000004399	PLXND1	-0.358858	6.93286	6.86e-11	1.59e-09
ENSG00000132196	HSD17B7	0.676217	3.80642	6.92e-11	1.61e-09
ENSG00000178038	ALS2CL	-0.899014	3.45466	7.29e-11	1.69e-09
ENSG00000113758	DBN1	-0.167239	9.12625	7.55e-11	1.75e-09
ENSG00000132879	FBXO44	0.409291	5.06325	7.79e-11	1.8e-09
ENSG00000103034	NDRG4	0.289304	6.75275	7.82e-11	1.8e-09
ENSG00000168036	CTNNB1	-0.207393	9.02983	7.85e-11	1.81e-09
ENSG00000087510	TFAP2C	-0.369887	5.47406	8.07e-11	1.86e-09
ENSG00000197093	GAL3ST4	-0.429356	5.52015	8.37e-11	1.92e-09
ENSG00000068654	POLR1A	-0.231179	7.52432	8.61e-11	1.98e-09
ENSG00000211448	DIO2	-1.11992	3.26767	8.79e-11	2.01e-09
ENSG00000105642	KCNN1	0.448185	4.80911	8.92e-11	2.04e-09
ENSG00000081803	CADPS2	-0.579509	4.45508	9.11e-11	2.08e-09
ENSG00000198830	HMGN2	0.334581	5.92442	9.09e-11	2.08e-09
ENSG00000129474	AJUBA	-0.671931	3.81719	9.24e-11	2.1e-09
ENSG00000107201	DDX58	-0.693041	5.4574	9.42e-11	2.14e-09
ENSG00000090487	SPG21	0.24468	7.09408	9.79e-11	2.22e-09
ENSG00000213462	ERV3-1	-0.368769	5.74591	1.06e-10	2.4e-09
ENSG00000167037	SGSM1	0.583072	4.31645	1.06e-10	2.4e-09
ENSG00000163347	CLDN1	-0.448215	5.1518	1.06e-10	2.41e-09
ENSG00000196458	ZNF605	-0.31793	6.13351	1.14e-10	2.58e-09
ENSG00000198576	ARC	0.838848	3.03872	1.19e-10	2.68e-09
ENSG00000181191	PJA1	0.240437	7.74027	1.19e-10	2.68e-09
ENSG00000162636	FAM102B	0.342708	5.65142	1.23e-10	2.77e-09
ENSG00000135549	PKIB	0.616752	3.89132	1.24e-10	2.78e-09
ENSG00000143067	ZNF697	0.288086	6.68153	1.25e-10	2.8e-09
ENSG00000187260	WDR86	0.442088	5.32446	1.27e-10	2.85e-09
ENSG00000079950	STX7	0.284047	6.55626	1.29e-10	2.89e-09
ENSG00000102385	DRP2	0.453177	4.93962	1.34e-10	2.99e-09
ENSG00000143322	ABL2	-0.27667	7.39321	1.38e-10	3.08e-09
ENSG00000100345	MYH9	-0.282875	9.00897	1.41e-10	3.13e-09
ENSG00000133687	TMTC1	-0.291976	6.9187	1.4e-10	3.13e-09
ENSG00000139505	MTMR6	0.389654	5.67464	1.45e-10	3.21e-09
ENSG00000137076	TLN1	-0.261116	8.83795	1.44e-10	3.21e-09
ENSG00000163395	IGFN1	0.571507	4.29933	1.46e-10	3.24e-09
ENSG00000166436	TRIM66	0.512295	4.4035	1.47e-10	3.26e-09
ENSG00000168268	NT5DC2	0.273165	7.56965	1.55e-10	3.43e-09
ENSG00000184545	DUSP8	0.274486	7.23188	1.56e-10	3.45e-09
ENSG00000118785	SPP1	0.199605	8.10596	1.62e-10	3.58e-09
ENSG00000160469	BRSK1	0.308493	6.69309	1.65e-10	3.64e-09
ENSG00000158089	GALNT14	0.588058	3.99849	1.69e-10	3.71e-09
ENSG00000134569	LRP4	0.283552	6.67007	1.69e-10	3.72e-09
ENSG00000137965	IFI44	-0.677292	5.57742	1.71e-10	3.75e-09
ENSG00000183655	KLHL25	0.420018	4.98676	1.75e-10	3.83e-09
ENSG00000277791	PSMB3	-0.393164	5.56314	1.75e-10	3.84e-09
ENSG00000144452	ABCA12	-0.582748	4.33055	1.76e-10	3.85e-09
ENSG00000170919	TPT1-AS1	0.573973	4.37776	1.82e-10	3.97e-09
ENSG00000110931	CAMKK2	0.295535	6.68676	1.88e-10	4.09e-09
ENSG00000161011	SQSTM1	0.291823	8.18225	1.88e-10	4.09e-09
ENSG00000119508	NR4A3	-0.896543	3.0722	1.91e-10	4.16e-09
ENSG00000019485	PRDM11	-0.340731	5.70356	1.93e-10	4.18e-09
ENSG00000130589	HELZ2	-0.598897	7.04312	1.94e-10	4.19e-09
ENSG00000128965	CHAC1	0.787093	3.1927	2.04e-10	4.41e-09
ENSG00000073111	MCM2	-0.366061	5.67119	2.07e-10	4.48e-09
ENSG00000075035	WSCD2	0.37945	5.48097	2.15e-10	4.64e-09
ENSG00000187608	ISG15	-0.74122	5.85991	2.16e-10	4.65e-09
ENSG00000182871	COL18A1	-0.235059	8.13577	2.18e-10	4.7e-09
ENSG00000142303	ADAMTS10	0.34825	6.23001	2.2e-10	4.74e-09
ENSG00000103966	EHD4	-0.459609	5.52773	2.23e-10	4.78e-09
ENSG00000101187	SLCO4A1	1.0471	2.56757	2.25e-10	4.83e-09
ENSG00000177963	RIC8A	-0.257673	7.37418	2.35e-10	5.03e-09
ENSG00000110955	ATP5F1B	-0.210143	9.49531	2.37e-10	5.07e-09
ENSG00000165349	SLC7A3	1.18969	2.48102	2.38e-10	5.09e-09
ENSG00000175600	SUGCT	-0.732072	3.89349	2.39e-10	5.11e-09
ENSG00000106701	FSD1L	0.498116	5.62218	2.4e-10	5.12e-09
ENSG00000124120	TTPAL	-0.319432	5.99921	2.42e-10	5.14e-09
ENSG00000106078	COBL	-0.741307	3.37857	2.47e-10	5.26e-09
ENSG00000101846	STS	-0.397577	5.47542	2.5e-10	5.3e-09
ENSG00000172757	CFL1	-0.177103	9.54644	2.52e-10	5.34e-09
ENSG00000136824	SMC2	-0.496112	4.49606	2.54e-10	5.38e-09
ENSG00000254682		0.582153	3.99848	2.55e-10	5.4e-09
ENSG00000060718	COL11A1	-0.22186	8.79346	2.59e-10	5.48e-09
ENSG00000029363	BCLAF1	-0.363433	6.88698	2.67e-10	5.64e-09
ENSG00000183255	PTTG1IP	-0.234078	8.32304	2.74e-10	5.78e-09
ENSG00000114450	GNB4	-0.380004	5.22527	2.76e-10	5.81e-09
ENSG00000162873	KLHDC8A	0.291747	6.1694	2.84e-10	5.97e-09
ENSG00000128000	ZNF780B	0.408593	4.99961	2.85e-10	5.97e-09
ENSG00000164111	ANXA5	-0.266339	8.12154	2.87e-10	6.02e-09
ENSG00000133318	RTN3	0.218349	8.69709	2.89e-10	6.06e-09
ENSG00000168676	KCTD19	1.77267	1.11337	2.92e-10	6.12e-09
ENSG00000215045	GRID2IP	1.59077	1.49675	2.96e-10	6.18e-09
ENSG00000113140	SPARC	-0.225421	11.7837	3.08e-10	6.42e-09
ENSG00000107281	NPDC1	0.303041	6.32329	3.09e-10	6.44e-09
ENSG00000170775	GPR37	-0.632295	4.29518	3.19e-10	6.64e-09
ENSG00000100364	KIAA0930	0.256855	6.76597	3.36e-10	6.97e-09
ENSG00000143499	SMYD2	-0.324193	5.97205	3.43e-10	7.12e-09
ENSG00000101493	ZNF516	0.364051	6.07932	3.46e-10	7.17e-09
ENSG00000155265	GOLGA7B	0.427238	5.01304	3.49e-10	7.22e-09
ENSG00000167535	CACNB3	0.265667	6.57788	3.59e-10	7.4e-09
ENSG00000169047	IRS1	-0.233644	7.29809	3.58e-10	7.4e-09
ENSG00000130749	ZC3H4	-0.316676	5.99619	3.58e-10	7.4e-09
ENSG00000105613	MAST1	0.269713	7.17873	3.75e-10	7.72e-09
ENSG00000110492	MDK	0.24569	7.65977	3.76e-10	7.72e-09
ENSG00000015153	YAF2	0.540446	4.78117	3.76e-10	7.72e-09
ENSG00000161202	DVL3	0.194271	7.95203	4.01e-10	8.23e-09
ENSG00000082126	MPP4	-0.443416	5.04996	4.01e-10	8.23e-09
ENSG00000177409	SAMD9L	-0.921198	3.91304	4.17e-10	8.54e-09
ENSG00000110321	EIF4G2	-0.121389	10.5979	4.36e-10	8.92e-09
ENSG00000173715	C11orf80	0.489598	4.61766	4.39e-10	8.96e-09
ENSG00000160190	SLC37A1	0.296766	6.1988	4.55e-10	9.29e-09
ENSG00000117592	PRDX6	-0.218124	7.90628	4.66e-10	9.5e-09
ENSG00000160211	G6PD	0.402576	5.18959	4.87e-10	9.91e-09
ENSG00000204381	LAYN	-0.518446	4.54417	4.87e-10	9.91e-09
ENSG00000136161	RCBTB2	-0.52603	4.25476	4.92e-10	9.99e-09
ENSG00000162374	ELAVL4	0.286743	7.58851	5.39e-10	1.09e-08
ENSG00000226383	LINC01876	0.745845	3.45874	5.45e-10	1.1e-08
ENSG00000108947	EFNB3	0.310105	6.01135	5.51e-10	1.11e-08
ENSG00000197147	LRRC8B	0.351892	5.81418	5.62e-10	1.14e-08
ENSG00000214575	CPEB1	0.369616	5.3358	6.03e-10	1.22e-08
ENSG00000118495	PLAGL1	-0.32168	6.02992	6.04e-10	1.22e-08
ENSG00000135503	ACVR1B	0.249794	7.01233	6.23e-10	1.25e-08
ENSG00000119688	ABCD4	0.415929	5.36704	6.25e-10	1.26e-08
ENSG00000131459	GFPT2	-0.389725	5.22914	6.48e-10	1.3e-08
ENSG00000204681	GABBR1	0.264016	7.43204	6.56e-10	1.31e-08
ENSG00000174243	DDX23	-0.237585	7.11154	6.82e-10	1.37e-08
ENSG00000103257	SLC7A5	-0.255723	7.47736	7.08e-10	1.42e-08
ENSG00000113407	TARS1	0.275072	6.3904	7.26e-10	1.45e-08
ENSG00000129038	LOXL1	-0.373951	6.18575	7.39e-10	1.48e-08
ENSG00000108861	DUSP3	-0.260631	7.60574	7.5e-10	1.49e-08
ENSG00000166923	GREM1	-0.860726	2.92255	7.49e-10	1.49e-08
ENSG00000163328	GPR155	0.490251	4.63059	7.66e-10	1.52e-08
ENSG00000165806	CASP7	-0.501084	4.40513	7.79e-10	1.55e-08
ENSG00000183087	GAS6	-0.313636	6.65282	7.86e-10	1.56e-08
ENSG00000235194	PPP1R3E	0.408438	5.33622	8.06e-10	1.6e-08
ENSG00000181444	ZNF467	0.669931	3.59588	8.67e-10	1.72e-08
ENSG00000165113	GKAP1	0.569114	3.98426	8.84e-10	1.75e-08
ENSG00000197451	HNRNPAB	-0.249132	6.85906	8.87e-10	1.75e-08
ENSG00000186907	RTN4RL2	1.40285	1.71921	8.85e-10	1.75e-08
ENSG00000180044	C3orf80	0.696985	3.47095	8.95e-10	1.76e-08
ENSG00000008118	CAMK1G	1.37543	1.7929	9.08e-10	1.79e-08
ENSG00000176490	DIRAS1	0.311498	6.63664	9.53e-10	1.87e-08
ENSG00000197702	PARVA	-0.302333	6.43893	9.67e-10	1.9e-08
ENSG00000089127	OAS1	-0.785095	5.64972	9.73e-10	1.91e-08
ENSG00000196498	NCOR2	0.223828	8.16376	9.87e-10	1.93e-08
ENSG00000117395	EBNA1BP2	-0.283173	6.11014	9.89e-10	1.94e-08
ENSG00000104763	ASAH1	0.195472	7.96967	9.98e-10	1.95e-08
ENSG00000157087	ATP2B2	-0.33907	6.22232	1.02e-09	1.98e-08
ENSG00000126583	PRKCG	1.29137	1.90593	1.01e-09	1.98e-08
ENSG00000133704	IPO8	-0.223073	7.08226	1.06e-09	2.07e-08
ENSG00000153774	CFDP1	0.299351	6.26944	1.07e-09	2.09e-08
ENSG00000165152	PGAP4	0.280195	6.42374	1.07e-09	2.09e-08
ENSG00000143842	SOX13	0.377869	5.33534	1.08e-09	2.1e-08
ENSG00000010803	SCMH1	0.287581	6.26529	1.1e-09	2.13e-08
ENSG00000168488	ATXN2L	0.233728	7.35809	1.11e-09	2.14e-08
ENSG00000165072	MAMDC2	-0.368238	5.85323	1.13e-09	2.18e-08
ENSG00000024422	EHD2	-0.381547	6.02846	1.15e-09	2.21e-08
ENSG00000092199	HNRNPC	-0.207367	8.14976	1.15e-09	2.23e-08
ENSG00000166311	SMPD1	-0.34057	5.96687	1.21e-09	2.34e-08
ENSG00000172375	C2CD2L	0.374794	5.40488	1.22e-09	2.36e-08
ENSG00000244754	N4BP2L2	0.31135	6.36994	1.23e-09	2.36e-08
ENSG00000116852	KIF21B	0.202613	9.77123	1.24e-09	2.39e-08
ENSG00000187498	COL4A1	-0.256928	7.73975	1.29e-09	2.48e-08
ENSG00000069248	NUP133	-0.216192	7.36875	1.33e-09	2.54e-08
ENSG00000105255	FSD1	0.409665	5.95498	1.33e-09	2.55e-08
ENSG00000129103	SUMF2	0.276639	6.82376	1.34e-09	2.55e-08
ENSG00000152818	UTRN	-0.288088	6.38405	1.36e-09	2.59e-08
ENSG00000223547	ZNF844	0.32952	5.58108	1.37e-09	2.62e-08
ENSG00000075415	SLC25A3	-0.171425	9.02532	1.4e-09	2.68e-08
ENSG00000151012	SLC7A11	0.884312	3.83114	1.48e-09	2.81e-08
ENSG00000067445	TRO	0.201141	8.27247	1.55e-09	2.94e-08
ENSG00000163393	SLC22A15	0.383454	5.20387	1.56e-09	2.97e-08
ENSG00000090857	PDPR	-0.251774	6.71555	1.64e-09	3.1e-08
ENSG00000164104	HMGB2	0.437104	4.91033	1.64e-09	3.11e-08
ENSG00000134690	CDCA8	-0.613914	3.9341	1.67e-09	3.16e-08
ENSG00000160888	IER2	0.494982	5.33384	1.69e-09	3.19e-08
ENSG00000101608	MYL12A	-0.433272	6.63084	1.73e-09	3.26e-08
ENSG00000178662	CSRNP3	-0.305905	7.59886	1.82e-09	3.42e-08
ENSG00000151692	RNF144A	0.234094	7.038	1.82e-09	3.43e-08
ENSG00000094804	CDC6	-0.824357	2.92547	1.84e-09	3.46e-08
ENSG00000276564		0.846339	2.84761	1.85e-09	3.47e-08
ENSG00000137821	LRRC49	0.38164	5.75373	1.85e-09	3.47e-08
ENSG00000162729	IGSF8	0.372486	6.23816	1.93e-09	3.62e-08
ENSG00000156466	GDF6	-1.17552	2.32113	1.94e-09	3.63e-08
ENSG00000184465	WDR27	0.441758	5.01038	1.95e-09	3.64e-08
ENSG00000004975	DVL2	0.307878	5.6531	2.01e-09	3.75e-08
ENSG00000076826	CAMSAP3	0.327023	6.29383	2.02e-09	3.78e-08
ENSG00000160293	VAV2	0.272047	6.93223	2.05e-09	3.81e-08
ENSG00000169330	MINAR1	-0.275985	6.22152	2.08e-09	3.87e-08
ENSG00000148337	CIZ1	0.198755	7.53048	2.19e-09	4.08e-08
ENSG00000185559	DLK1	0.463715	4.6532	2.2e-09	4.09e-08
ENSG00000178104	PDE4DIP	0.219663	7.32124	2.2e-09	4.09e-08
ENSG00000156463	SH3RF2	-0.729891	3.93378	2.21e-09	4.1e-08
ENSG00000157796	WDR19	0.298961	6.60286	2.29e-09	4.24e-08
ENSG00000257704	INAFM1	0.655412	3.53087	2.3e-09	4.26e-08
ENSG00000233276	GPX1	-0.219767	7.41319	2.33e-09	4.31e-08
ENSG00000171316	CHD7	0.250359	6.59699	2.39e-09	4.41e-08
ENSG00000129159	KCNC1	0.414556	4.98544	2.39e-09	4.41e-08
ENSG00000074855	ANO8	0.321793	6.40888	2.44e-09	4.49e-08
ENSG00000111249	CUX2	0.270194	6.66895	2.62e-09	4.82e-08
ENSG00000138101	DTNB	0.490376	4.64167	2.62e-09	4.82e-08
ENSG00000082482	KCNK2	-0.395028	5.19721	2.67e-09	4.9e-08
ENSG00000142686	C1orf216	0.234999	7.15835	2.69e-09	4.92e-08
ENSG00000185272	RBM11	0.686096	3.38031	2.75e-09	5.04e-08
ENSG00000137727	ARHGAP20	0.580511	4.18413	2.79e-09	5.09e-08
ENSG00000187840	EIF4EBP1	0.504266	4.55844	2.79e-09	5.09e-08
ENSG00000134905	CARS2	-0.352777	5.59754	2.79e-09	5.1e-08
ENSG00000022267	FHL1	0.273308	6.92167	2.83e-09	5.16e-08
ENSG00000035403	VCL	-0.208123	7.80596	2.88e-09	5.25e-08
ENSG00000084731	KIF3C	0.175814	8.91992	2.93e-09	5.32e-08
ENSG00000135439	AGAP2	0.323814	5.83207	2.96e-09	5.38e-08
ENSG00000124201	ZNFX1	-0.405858	6.78756	3e-09	5.44e-08
ENSG00000174099	MSRB3	-0.416867	4.77131	3.01e-09	5.46e-08
ENSG00000163545	NUAK2	-0.459679	5.2217	3.1e-09	5.61e-08
ENSG00000213930	GALT	0.535779	4.14382	3.11e-09	5.63e-08
ENSG00000141562	NARF	0.31755	6.31363	3.19e-09	5.77e-08
ENSG00000095066	HOOK2	0.448602	4.60753	3.26e-09	5.89e-08
ENSG00000114251	WNT5A	-0.318037	5.93848	3.27e-09	5.9e-08
ENSG00000184009	ACTG1	-0.205347	10.8338	3.32e-09	5.98e-08
ENSG00000177565	TBL1XR1	0.312897	7.57518	3.35e-09	6.02e-08
ENSG00000205426	KRT81	-1.12603	2.33467	3.4e-09	6.1e-08
ENSG00000107140	TESK1	0.364351	5.6745	3.43e-09	6.16e-08
ENSG00000101868	POLA1	-0.502286	4.28514	3.48e-09	6.25e-08
ENSG00000159433	STARD9	0.302732	5.99733	3.49e-09	6.25e-08
ENSG00000108829	LRRC59	-0.26522	6.65784	3.54e-09	6.34e-08
ENSG00000139219	COL2A1	0.229332	7.04556	3.69e-09	6.59e-08
ENSG00000110237	ARHGEF17	-0.279806	6.42702	3.73e-09	6.66e-08
ENSG00000077522	ACTN2	0.879535	2.90904	3.79e-09	6.75e-08
ENSG00000135424	ITGA7	0.330806	5.6418	3.79e-09	6.75e-08
ENSG00000203666	EFCAB2	-0.500091	4.24536	3.8e-09	6.77e-08
ENSG00000018189	RUFY3	0.239858	7.58776	3.84e-09	6.83e-08
ENSG00000086300	SNX10	0.397118	5.15311	3.85e-09	6.84e-08
ENSG00000145506	NKD2	1.02972	2.35377	3.92e-09	6.95e-08
ENSG00000107679	PLEKHA1	0.409812	6.16265	3.96e-09	7.02e-08
ENSG00000120937	NPPB	-1.29287	1.96966	4.01e-09	7.09e-08
ENSG00000171992	SYNPO	-0.55154	4.02724	4.2e-09	7.42e-08
ENSG00000143149	ALDH9A1	-0.26014	6.46007	4.25e-09	7.5e-08
ENSG00000143367	TUFT1	-0.26663	6.29192	4.26e-09	7.51e-08
ENSG00000004961	HCCS	-0.326828	5.42978	4.35e-09	7.68e-08
ENSG00000152291	TGOLN2	-0.166506	8.15723	4.38e-09	7.71e-08
ENSG00000109107	ALDOC	0.87029	3.03603	4.67e-09	8.22e-08
ENSG00000075240	GRAMD4	0.322829	5.57548	4.68e-09	8.22e-08
ENSG00000070413	DGCR2	-0.24827	6.78813	4.69e-09	8.23e-08
ENSG00000198825	INPP5F	0.331764	5.94835	4.7e-09	8.23e-08
ENSG00000140854	KATNB1	0.325307	5.78089	4.7e-09	8.23e-08
ENSG00000113810	SMC4	-0.500851	4.32183	4.7e-09	8.23e-08
ENSG00000188501	LCTL	-0.724428	3.37408	4.73e-09	8.26e-08
ENSG00000134247	PTGFRN	-0.160333	8.57761	4.75e-09	8.29e-08
ENSG00000133135	RNF128	0.569633	3.93629	4.83e-09	8.43e-08
ENSG00000131467	PSME3	-0.315199	6.63887	4.88e-09	8.5e-08
ENSG00000110047	EHD1	-0.25572	7.30008	4.89e-09	8.52e-08
ENSG00000108883	EFTUD2	-0.235853	6.87492	4.93e-09	8.58e-08
ENSG00000179532	DNHD1	0.333784	5.36134	4.96e-09	8.62e-08
ENSG00000183778	B3GALT5	-0.368599	5.16536	5.06e-09	8.78e-08
ENSG00000226137	BAIAP2-DT	0.330394	5.53869	5.22e-09	9.06e-08
ENSG00000146005	PSD2	0.307722	5.91097	5.3e-09	9.18e-08
ENSG00000105137	SYDE1	-0.380258	5.47641	5.36e-09	9.28e-08
ENSG00000188573	FBLL1	0.413191	5.05172	5.61e-09	9.7e-08
ENSG00000082684	SEMA5B	0.445116	5.23276	5.73e-09	9.9e-08
ENSG00000159784	FAM131B	0.182407	7.6711	5.91e-09	1.02e-07
ENSG00000090661	CERS4	0.35514	5.76787	5.98e-09	1.03e-07
ENSG00000116489	CAPZA1	-0.217865	7.20025	6.06e-09	1.04e-07
ENSG00000174938	SEZ6L2	0.225993	7.60214	6.04e-09	1.04e-07
ENSG00000142207	URB1	-0.273963	6.49916	6.17e-09	1.06e-07
ENSG00000132109	TRIM21	-0.550755	4.76528	6.26e-09	1.07e-07
ENSG00000148123	PLPPR1	0.36146	5.64618	6.36e-09	1.09e-07
ENSG00000080166	DCT	1.20857	1.81227	6.51e-09	1.11e-07
ENSG00000168135	KCNJ4	1.44754	1.37124	6.5e-09	1.11e-07
ENSG00000090339	ICAM1	0.486353	5.49581	6.55e-09	1.12e-07
ENSG00000135924	DNAJB2	0.212188	7.61354	6.84e-09	1.17e-07
ENSG00000139263	LRIG3	-0.497847	4.67707	6.9e-09	1.18e-07
ENSG00000149557	FEZ1	0.219789	7.40033	6.97e-09	1.19e-07
ENSG00000065357	DGKA	-0.326911	6.0725	7.12e-09	1.21e-07
ENSG00000138162	TACC2	0.272362	6.36535	7.11e-09	1.21e-07
ENSG00000139718	SETD1B	-0.257462	6.25862	7.19e-09	1.22e-07
ENSG00000242173	ARHGDIG	0.612744	3.8209	7.35e-09	1.25e-07
ENSG00000270885	RASL10B	0.291559	5.94908	7.69e-09	1.3e-07
ENSG00000110057	UNC93B1	-0.711176	3.64562	7.7e-09	1.3e-07
ENSG00000187634	SAMD11	0.283262	6.68865	7.74e-09	1.31e-07
ENSG00000168917	SLC35G2	0.571629	3.79322	7.75e-09	1.31e-07
ENSG00000163660	CCNL1	0.281023	6.48295	7.85e-09	1.32e-07
ENSG00000073060	SCARB1	0.378962	5.49707	7.82e-09	1.32e-07
ENSG00000087077	TRIP6	-0.362462	6.06051	7.87e-09	1.33e-07
ENSG00000135472	FAIM2	0.430843	4.99248	8.12e-09	1.37e-07
ENSG00000137871	ZNF280D	0.58547	3.94509	8.16e-09	1.37e-07
ENSG00000110619	CARS1	0.300135	6.21842	8.3e-09	1.39e-07
ENSG00000102974	CTCF	-0.248234	6.64177	8.31e-09	1.39e-07
ENSG00000066248	NGEF	0.670963	3.46077	8.38e-09	1.4e-07
ENSG00000137877	SPTBN5	-0.72228	3.20589	8.89e-09	1.49e-07
ENSG00000100302	RASD2	1.42837	1.8938	9.13e-09	1.53e-07
ENSG00000115267	IFIH1	-0.699015	4.45594	9.24e-09	1.54e-07
ENSG00000134595	SOX3	-0.998558	2.62948	9.55e-09	1.59e-07
ENSG00000123485	HJURP	-0.760351	3.0562	9.58e-09	1.6e-07
ENSG00000132854	KANK4	-1.1923	1.88048	9.69e-09	1.62e-07
ENSG00000092841	MYL6	-0.232694	9.1942	9.73e-09	1.62e-07
ENSG00000142669	SH3BGRL3	-0.257684	7.18483	9.89e-09	1.64e-07
ENSG00000103148	NPRL3	0.260495	6.22344	9.91e-09	1.65e-07
ENSG00000159713	TPPP3	0.582345	3.79172	9.99e-09	1.66e-07
ENSG00000063244	U2AF2	-0.23011	7.28496	1.03e-08	1.7e-07
ENSG00000174521	TTC9B	0.417912	4.84101	1.04e-08	1.72e-07
ENSG00000265241	RBM8A	-0.296394	6.77811	1.05e-08	1.73e-07
ENSG00000085644	ZNF213	0.323551	5.67577	1.05e-08	1.74e-07
ENSG00000125814	NAPB	0.255942	6.66115	1.07e-08	1.76e-07
ENSG00000037042	TUBG2	0.552464	4.09839	1.09e-08	1.8e-07
ENSG00000196123	KIAA0895L	0.28199	6.77533	1.13e-08	1.86e-07
ENSG00000172037	LAMB2	-0.212048	7.30409	1.15e-08	1.89e-07
ENSG00000151388	ADAMTS12	-0.370102	5.67077	1.16e-08	1.9e-07
ENSG00000154229	PRKCA	-0.343326	5.68144	1.16e-08	1.91e-07
ENSG00000160271	RALGDS	0.183412	8.0744	1.17e-08	1.92e-07
ENSG00000100219	XBP1	0.304874	5.83711	1.17e-08	1.92e-07
ENSG00000168487	BMP1	-0.294799	7.3025	1.18e-08	1.94e-07
ENSG00000091527	CDV3	-0.222058	7.73319	1.19e-08	1.95e-07
ENSG00000002549	LAP3	-0.422829	5.63231	1.2e-08	1.96e-07
ENSG00000131409	LRRC4B	0.271686	6.47055	1.2e-08	1.96e-07
ENSG00000002834	LASP1	-0.199305	8.01765	1.23e-08	2.01e-07
ENSG00000238197	PAXBP1-AS1	0.499404	4.23324	1.23e-08	2.01e-07
ENSG00000164509	IL31RA	-1.23421	1.84315	1.25e-08	2.03e-07
ENSG00000165271	NOL6	-0.279803	6.48823	1.25e-08	2.03e-07
ENSG00000105854	PON2	-0.296545	6.19329	1.24e-08	2.03e-07
ENSG00000111206	FOXM1	-0.409288	5.21717	1.26e-08	2.05e-07
ENSG00000242732	RTL5	0.214826	7.19688	1.31e-08	2.13e-07
ENSG00000117971	CHRNB4	0.947531	2.40157	1.34e-08	2.17e-07
ENSG00000140632	GLYR1	-0.205823	7.47083	1.35e-08	2.19e-07
ENSG00000134265	NAPG	0.346559	5.17127	1.38e-08	2.23e-07
ENSG00000112232	KHDRBS2	0.691284	3.21708	1.39e-08	2.24e-07
ENSG00000048052	HDAC9	-0.277116	6.98965	1.4e-08	2.26e-07
ENSG00000106628	POLD2	0.257704	6.46138	1.41e-08	2.27e-07
ENSG00000070729	CNGB1	-0.68075	3.29144	1.45e-08	2.33e-07
ENSG00000100504	PYGL	-0.442222	5.1184	1.45e-08	2.33e-07
ENSG00000111371	SLC38A1	-0.177437	9.12262	1.45e-08	2.33e-07
ENSG00000279348		-0.537451	4.8304	1.47e-08	2.37e-07
ENSG00000172932	ANKRD13D	0.275925	6.23761	1.48e-08	2.37e-07
ENSG00000080573	COL5A3	-0.43105	5.11804	1.49e-08	2.38e-07
ENSG00000166250	CLMP	0.31366	6.02185	1.49e-08	2.39e-07
ENSG00000198961	PJA2	0.232486	8.11448	1.49e-08	2.39e-07
ENSG00000273117		0.751071	3.51315	1.5e-08	2.4e-07
ENSG00000003249	DBNDD1	0.241188	6.61745	1.52e-08	2.42e-07
ENSG00000085733	CTTN	-0.170655	8.51689	1.53e-08	2.44e-07
ENSG00000124243	BCAS4	0.432618	4.644	1.54e-08	2.45e-07
ENSG00000154783	FGD5	0.577645	4.21521	1.53e-08	2.45e-07
ENSG00000132563	REEP2	0.265989	6.86966	1.6e-08	2.55e-07
ENSG00000168970	JMJD7-PLA2G4B	0.873901	2.56737	1.63e-08	2.59e-07
ENSG00000105499	PLA2G4C	0.487539	4.57743	1.63e-08	2.59e-07
ENSG00000127914	AKAP9	0.175986	7.72831	1.64e-08	2.6e-07
ENSG00000162909	CAPN2	-0.239444	9.17952	1.66e-08	2.63e-07
ENSG00000176769	TCERG1L	0.385058	4.83698	1.68e-08	2.66e-07
ENSG00000163931	TKT	0.223328	8.51977	1.72e-08	2.72e-07
ENSG00000112414	ADGRG6	-0.727155	3.24913	1.74e-08	2.75e-07
ENSG00000181449	SOX2	-0.31453	5.56473	1.75e-08	2.76e-07
ENSG00000175182	FAM131A	0.347317	5.35915	1.78e-08	2.8e-07
ENSG00000072110	ACTN1	-0.231654	8.14369	1.81e-08	2.84e-07
ENSG00000115652	UXS1	-0.284322	5.8445	1.81e-08	2.84e-07
ENSG00000182481	KPNA2	-0.255331	6.51947	1.87e-08	2.94e-07
ENSG00000104081	BMF	0.306899	6.28702	1.9e-08	2.99e-07
ENSG00000135052	GOLM1	-0.197683	8.14829	1.91e-08	2.99e-07
ENSG00000078699	CBFA2T2	0.250932	6.23435	1.91e-08	3e-07
ENSG00000197905	TEAD4	-0.603228	3.98902	1.91e-08	3e-07
ENSG00000153132	CLGN	0.489645	4.27706	1.95e-08	3.05e-07
ENSG00000130758	MAP3K10	0.258406	6.11002	1.96e-08	3.06e-07
ENSG00000143502	SUSD4	0.395269	5.22654	1.99e-08	3.11e-07
ENSG00000174403	MIR1-1HG-AS1	0.958719	2.32242	2.03e-08	3.17e-07
ENSG00000177103	DSCAML1	0.737761	3.62223	2.06e-08	3.21e-07
ENSG00000130702	LAMA5	-0.201443	7.83698	2.09e-08	3.25e-07
ENSG00000162736	NCSTN	-0.189255	7.55873	2.09e-08	3.25e-07
ENSG00000133874	RNF122	0.420197	4.6413	2.18e-08	3.39e-07
ENSG00000105750	ZNF85	-0.771724	2.94334	2.2e-08	3.42e-07
ENSG00000178295	GEN1	-0.578638	3.70223	2.23e-08	3.46e-07
ENSG00000108561	C1QBP	-0.292244	6.32973	2.24e-08	3.48e-07
ENSG00000053108	FSTL4	0.442733	4.42759	2.25e-08	3.48e-07
ENSG00000013523	ANGEL1	0.257169	6.14145	2.29e-08	3.54e-07
ENSG00000087087	SRRT	-0.256439	6.58881	2.32e-08	3.59e-07
ENSG00000038427	VCAN	-0.17157	8.02393	2.32e-08	3.59e-07
ENSG00000183111	ARHGEF37	-0.438869	4.46493	2.35e-08	3.62e-07
ENSG00000115129	TP53I3	-0.260234	6.22885	2.36e-08	3.64e-07
ENSG00000139631	CSAD	0.412328	4.60834	2.42e-08	3.73e-07
ENSG00000274602	PI4KAP1	0.79223	2.83169	2.56e-08	3.94e-07
ENSG00000198838	RYR3	-0.511515	4.01757	2.59e-08	3.97e-07
ENSG00000177410	ZFAS1	0.367342	5.09045	2.58e-08	3.97e-07
ENSG00000066735	KIF26A	0.579005	3.72993	2.61e-08	4.01e-07
ENSG00000160208	RRP1B	-0.222529	7.02984	2.62e-08	4.01e-07
ENSG00000166396	SERPINB7	-0.906076	2.54689	2.62e-08	4.01e-07
ENSG00000133985	TTC9	-0.31248	5.40558	2.62e-08	4.01e-07
ENSG00000176890	TYMS	-0.508683	4.03679	2.65e-08	4.06e-07
ENSG00000163625	WDFY3	-0.210402	7.33436	2.66e-08	4.07e-07
ENSG00000064300	NGFR	0.688108	3.36503	2.74e-08	4.18e-07
ENSG00000065665	SEC61A2	0.335723	6.12165	2.75e-08	4.19e-07
ENSG00000102271	KLHL4	-0.251133	6.34083	2.76e-08	4.21e-07
ENSG00000165185	KIAA1958	0.298462	5.79412	2.77e-08	4.22e-07
ENSG00000118007	STAG1	-0.31961	6.13891	2.85e-08	4.34e-07
ENSG00000245910	SNHG6	0.357511	5.28039	2.88e-08	4.37e-07
ENSG00000125633	CCDC93	0.188483	7.45969	3.02e-08	4.58e-07
ENSG00000135643	KCNMB4	-0.494231	4.53753	3.08e-08	4.67e-07
ENSG00000171067	C11orf24	-0.303304	5.53937	3.09e-08	4.68e-07
ENSG00000066322	ELOVL1	-0.295422	6.19887	3.09e-08	4.68e-07
ENSG00000071073	MGAT4A	0.339477	5.42768	3.22e-08	4.87e-07
ENSG00000096746	HNRNPH3	0.238653	7.2945	3.23e-08	4.89e-07
ENSG00000102879	CORO1A	0.583334	3.61818	3.24e-08	4.9e-07
ENSG00000249896	LINC02495	0.93605	2.81582	3.28e-08	4.94e-07
ENSG00000134909	ARHGAP32	0.299725	6.38461	3.29e-08	4.96e-07
ENSG00000088986	DYNLL1	-0.212821	7.4735	3.31e-08	4.99e-07
ENSG00000135480	KRT7	-0.887697	3.59008	3.35e-08	5.03e-07
ENSG00000072954	TMEM38A	0.453769	4.60198	3.36e-08	5.06e-07
ENSG00000146966	DENND2A	-0.226692	7.23063	3.39e-08	5.09e-07
ENSG00000151148	UBE3B	-0.251702	6.42722	3.49e-08	5.24e-07
ENSG00000146094	DOK3	-0.637495	3.47539	3.52e-08	5.28e-07
ENSG00000145604	SKP2	-0.409626	4.62078	3.53e-08	5.28e-07
ENSG00000163947	ARHGEF3	0.371459	5.02867	3.57e-08	5.35e-07
ENSG00000173267	SNCG	0.441793	4.4854	3.6e-08	5.39e-07
ENSG00000134294	SLC38A2	-0.268176	8.54439	3.67e-08	5.49e-07
ENSG00000099860	GADD45B	-0.572216	4.13651	3.7e-08	5.53e-07
ENSG00000185722	ANKFY1	-0.209075	7.06388	3.82e-08	5.69e-07
ENSG00000096696	DSP	-0.199147	8.26306	3.86e-08	5.75e-07
ENSG00000172840	PDP2	0.354845	5.51052	3.9e-08	5.81e-07
ENSG00000174721	FGFBP3	0.402724	4.79857	4.07e-08	6.05e-07
ENSG00000175220	ARHGAP1	-0.224621	7.5703	4.16e-08	6.18e-07
ENSG00000237441	RGL2	0.329912	5.65319	4.19e-08	6.22e-07
ENSG00000120137	PANK3	0.320021	8.10857	4.26e-08	6.32e-07
ENSG00000116830	TTF2	-0.382865	4.97534	4.27e-08	6.33e-07
ENSG00000105649	RAB3A	0.241965	6.9073	4.32e-08	6.39e-07
ENSG00000198133	TMEM229B	0.426606	4.56964	4.45e-08	6.59e-07
ENSG00000008838	MED24	-0.231489	6.83532	4.53e-08	6.68e-07
ENSG00000148341	SH3GLB2	0.25944	6.03518	4.53e-08	6.68e-07
ENSG00000059915	PSD	0.326253	5.91167	4.55e-08	6.71e-07
ENSG00000144791	LIMD1	-0.362157	5.42142	4.63e-08	6.82e-07
ENSG00000124313	IQSEC2	0.281076	5.64926	4.69e-08	6.9e-07
ENSG00000184205	TSPYL2	0.282185	6.06413	4.74e-08	6.98e-07
ENSG00000145730	PAM	-0.183715	7.99331	4.87e-08	7.16e-07
ENSG00000204388	HSPA1B	0.465817	4.20886	4.89e-08	7.19e-07
ENSG00000164615	CAMLG	0.283328	5.87637	4.93e-08	7.22e-07
ENSG00000261824	LINC00662	0.344228	5.12271	4.93e-08	7.22e-07
ENSG00000113068	PFDN1	-0.29308	5.77763	4.93e-08	7.22e-07
ENSG00000179604	CDC42EP4	0.362346	5.39587	5.05e-08	7.39e-07
ENSG00000068137	PLEKHH3	0.435114	5.09567	5.07e-08	7.41e-07
ENSG00000196972	SMIM10L2B	0.708602	3.39341	5.07e-08	7.41e-07
ENSG00000141480	ARRB2	0.424707	4.45979	5.1e-08	7.44e-07
ENSG00000128487	SPECC1	0.389366	4.94919	5.1e-08	7.44e-07
ENSG00000215424	MCM3AP-AS1	0.494259	4.36112	5.25e-08	7.64e-07
ENSG00000146834	MEPCE	-0.271646	5.91095	5.3e-08	7.71e-07
ENSG00000161714	PLCD3	-0.298109	5.78335	5.3e-08	7.71e-07
ENSG00000151835	SACS	-0.297192	7.01702	5.31e-08	7.71e-07
ENSG00000142599	RERE	0.198544	8.3234	5.35e-08	7.77e-07
ENSG00000134376	CRB1	0.802124	2.69859	5.4e-08	7.83e-07
ENSG00000115380	EFEMP1	-0.74703	3.24186	5.44e-08	7.89e-07
ENSG00000280287		0.606668	3.73339	5.5e-08	7.97e-07
ENSG00000173846	PLK3	0.339157	5.39714	5.52e-08	7.99e-07
ENSG00000140545	MFGE8	-0.23397	8.74752	5.54e-08	8e-07
ENSG00000101335	MYL9	-0.358212	6.51006	5.54e-08	8e-07
ENSG00000142549	IGLON5	0.337186	6.03796	5.62e-08	8.11e-07
ENSG00000143603	KCNN3	0.29077	6.14967	5.63e-08	8.12e-07
ENSG00000133121	STARD13	-0.486335	4.19447	5.65e-08	8.14e-07
ENSG00000148053	NTRK2	-0.188349	7.5843	5.68e-08	8.18e-07
ENSG00000180113	TDRD6	-1.52156	1.17399	5.7e-08	8.2e-07
ENSG00000110906	KCTD10	-0.193752	7.23941	5.82e-08	8.35e-07
ENSG00000101347	SAMHD1	-0.38958	5.91687	5.82e-08	8.35e-07
ENSG00000144451	SPAG16	0.347373	5.05472	5.88e-08	8.43e-07
ENSG00000166503	HDGFL3	0.263392	7.62437	5.89e-08	8.45e-07
ENSG00000167861	HID1	0.430207	5.19873	5.94e-08	8.51e-07
ENSG00000124374	PAIP2B	0.447703	4.74901	5.98e-08	8.55e-07
ENSG00000005889	ZFX	-0.284632	5.64179	6.06e-08	8.66e-07
ENSG00000134324	LPIN1	0.236502	7.03793	6.07e-08	8.67e-07
ENSG00000160305	DIP2A	0.245189	6.6847	6.21e-08	8.86e-07
ENSG00000102024	PLS3	-0.160732	8.56476	6.22e-08	8.87e-07
ENSG00000105251	SHD	0.341374	5.71466	6.23e-08	8.87e-07
ENSG00000175115	PACS1	0.203953	7.14477	6.34e-08	9.03e-07
ENSG00000235437	LINC01278	0.269608	6.14234	6.42e-08	9.13e-07
ENSG00000136450	SRSF1	-0.238867	6.99787	6.58e-08	9.35e-07
ENSG00000165323	FAT3	-0.197163	7.79798	6.61e-08	9.39e-07
ENSG00000165280	VCP	-0.180891	8.96282	6.68e-08	9.48e-07
ENSG00000148926	ADM	-0.743013	3.51918	6.82e-08	9.66e-07
ENSG00000184697	CLDN6	-0.387781	5.1168	6.9e-08	9.77e-07
ENSG00000117152	RGS4	0.269491	6.24151	6.95e-08	9.83e-07
ENSG00000131067	GGT7	0.291103	5.78122	6.97e-08	9.86e-07
ENSG00000257337		0.702662	3.03576	7e-08	9.89e-07
ENSG00000128564	VGF	-0.214189	8.45403	7.21e-08	1.02e-06
ENSG00000154548	SRSF12	0.440827	4.35089	7.38e-08	1.04e-06
ENSG00000180616	SSTR2	0.583727	3.70408	7.37e-08	1.04e-06
ENSG00000181019	NQO1	0.241883	6.45589	7.44e-08	1.05e-06
ENSG00000153291	SLC25A27	0.564539	3.80474	7.45e-08	1.05e-06
ENSG00000124749	COL21A1	-0.600271	3.49546	7.53e-08	1.06e-06
ENSG00000110921	MVK	0.318088	6.04428	7.56e-08	1.06e-06
ENSG00000070081	NUCB2	0.318044	5.33106	7.64e-08	1.07e-06
ENSG00000169439	SDC2	-0.234729	6.76756	7.65e-08	1.07e-06
ENSG00000095587	TLL2	-0.565311	3.65286	7.75e-08	1.08e-06
ENSG00000140391	TSPAN3	-0.155304	8.56819	7.71e-08	1.08e-06
ENSG00000173068	BNC2	-0.35495	5.52162	8.23e-08	1.15e-06
ENSG00000002746	HECW1	-0.352923	5.81737	8.22e-08	1.15e-06
ENSG00000115875	SRSF7	-0.236513	6.69815	8.57e-08	1.2e-06
ENSG00000162576	MXRA8	-0.4397	4.49498	8.72e-08	1.21e-06
ENSG00000101856	PGRMC1	0.190924	8.5974	8.65e-08	1.21e-06
ENSG00000244509	APOBEC3C	-0.356841	5.08447	8.86e-08	1.23e-06
ENSG00000278709	NKILA	0.576768	3.55596	8.82e-08	1.23e-06
ENSG00000155816	FMN2	-0.274394	5.89518	8.97e-08	1.25e-06
ENSG00000113368	LMNB1	-0.323092	5.82634	8.96e-08	1.25e-06
ENSG00000052126	PLEKHA5	0.165248	7.85629	9.21e-08	1.28e-06
ENSG00000169100	SLC25A6	0.20354	9.03606	9.69e-08	1.34e-06
ENSG00000141098	GFOD2	0.254916	6.64633	9.73e-08	1.35e-06
ENSG00000101057	MYBL2	-0.699513	3.6687	9.72e-08	1.35e-06
ENSG00000144040	SFXN5	-0.335809	5.17049	9.72e-08	1.35e-06
ENSG00000095059	DHPS	0.253363	6.12674	9.88e-08	1.36e-06
ENSG00000176428	VPS37D	0.443472	4.73391	9.83e-08	1.36e-06
ENSG00000213676	ATF6B	-0.340174	5.3588	1.01e-07	1.39e-06
ENSG00000136881	BAAT	-1.10792	2.21325	1.02e-07	1.41e-06
ENSG00000186862	PDZD7	0.694649	3.74707	1.02e-07	1.41e-06
ENSG00000196547	MAN2A2	0.2383	6.56667	1.05e-07	1.45e-06
ENSG00000198626	RYR2	-0.338746	5.07725	1.05e-07	1.45e-06
ENSG00000151743	AMN1	0.359618	5.1324	1.07e-07	1.48e-06
ENSG00000125107	CNOT1	-0.172736	8.02761	1.08e-07	1.48e-06
ENSG00000196911	KPNA5	0.409845	4.73788	1.1e-07	1.5e-06
ENSG00000157927	RADIL	0.643313	4.27185	1.11e-07	1.52e-06
ENSG00000167460	TPM4	-0.22198	8.11052	1.11e-07	1.52e-06
ENSG00000151572	ANO4	-0.405025	4.68356	1.13e-07	1.54e-06
ENSG00000115053	NCL	-0.147179	9.50781	1.14e-07	1.56e-06
ENSG00000010270	STARD3NL	0.220809	7.19286	1.14e-07	1.56e-06
ENSG00000169213	RAB3B	0.193271	8.07822	1.15e-07	1.57e-06
ENSG00000122952	ZWINT	-0.653103	3.20343	1.15e-07	1.57e-06
ENSG00000168071	CCDC88B	0.794163	2.63805	1.16e-07	1.58e-06
ENSG00000253719	ATXN7L3B	-0.173717	8.49271	1.17e-07	1.59e-06
ENSG00000134253	TRIM45	0.444622	4.37281	1.16e-07	1.59e-06
ENSG00000090932	DLL3	0.538065	3.74686	1.19e-07	1.61e-06
ENSG00000151849	CENPJ	-0.433865	4.34668	1.22e-07	1.66e-06
ENSG00000137075	RNF38	0.187417	7.41791	1.22e-07	1.66e-06
ENSG00000165813	CCDC186	0.401754	5.3284	1.24e-07	1.69e-06
ENSG00000115091	ACTR3	-0.173102	7.8986	1.27e-07	1.72e-06
ENSG00000100889	PCK2	0.988917	2.26245	1.27e-07	1.72e-06
ENSG00000109861	CTSC	-0.384463	4.85953	1.28e-07	1.73e-06
ENSG00000182197	EXT1	-0.295009	6.30673	1.28e-07	1.73e-06
ENSG00000149657	LSM14B	0.188186	7.29041	1.28e-07	1.73e-06
ENSG00000171033	PKIA	0.20162	7.10045	1.28e-07	1.73e-06
ENSG00000151006	PRSS53	1.08677	2.0439	1.28e-07	1.73e-06
ENSG00000114784	EIF1B	0.236954	6.8092	1.31e-07	1.77e-06
ENSG00000088970	KIZ	0.385732	4.65664	1.31e-07	1.77e-06
ENSG00000101474	APMAP	-0.222818	6.80556	1.33e-07	1.79e-06
ENSG00000170522	ELOVL6	0.308764	5.57272	1.34e-07	1.79e-06
ENSG00000115641	FHL2	-0.423133	5.56083	1.33e-07	1.79e-06
ENSG00000144285	SCN1A	0.377566	6.42716	1.33e-07	1.79e-06
ENSG00000059378	PARP12	-0.59779	4.24036	1.38e-07	1.84e-06
ENSG00000100292	HMOX1	0.493209	4.22097	1.38e-07	1.85e-06
ENSG00000108107	RPL28	0.169102	7.79897	1.38e-07	1.85e-06
ENSG00000156858	PRR14	0.324433	5.54325	1.43e-07	1.9e-06
ENSG00000185219	ZNF445	0.210324	7.34837	1.42e-07	1.9e-06
ENSG00000152953	STK32B	-0.292854	5.79941	1.45e-07	1.94e-06
ENSG00000086062	B4GALT1	-0.293466	5.74957	1.46e-07	1.95e-06
ENSG00000099864	PALM	0.227974	6.72842	1.46e-07	1.95e-06
ENSG00000114631	PODXL2	0.189857	7.47602	1.51e-07	2.01e-06
ENSG00000100320	RBFOX2	-0.135354	9.23066	1.51e-07	2.02e-06
ENSG00000240694	PNMA2	0.211694	7.77542	1.54e-07	2.04e-06
ENSG00000115649	CNPPD1	0.251995	6.2939	1.55e-07	2.06e-06
ENSG00000237975	FLG-AS1	-0.323791	5.55866	1.56e-07	2.07e-06
ENSG00000197965	MPZL1	0.154079	8.03899	1.56e-07	2.07e-06
ENSG00000185896	LAMP1	-0.145492	8.74466	1.59e-07	2.11e-06
ENSG00000206077	ZDHHC11B	0.751551	2.94182	1.59e-07	2.11e-06
ENSG00000134057	CCNB1	-0.503415	4.52066	1.61e-07	2.13e-06
ENSG00000101255	TRIB3	0.431935	4.68941	1.61e-07	2.13e-06
ENSG00000181234	TMEM132C	0.448047	4.19894	1.63e-07	2.15e-06
ENSG00000168411	RFWD3	-0.317485	5.83018	1.65e-07	2.18e-06
ENSG00000125531	FNDC11	0.867987	2.38869	1.66e-07	2.19e-06
ENSG00000147144	CCDC120	0.368139	5.04067	1.67e-07	2.2e-06
ENSG00000173120	KDM2A	-0.178609	7.79548	1.67e-07	2.2e-06
ENSG00000261455	LINC01003	0.43709	4.44132	1.68e-07	2.21e-06
ENSG00000130311	DDA1	-0.233188	6.53399	1.71e-07	2.25e-06
ENSG00000189091	SF3B3	-0.154885	8.0277	1.73e-07	2.28e-06
ENSG00000204842	ATXN2	0.235231	6.56894	1.75e-07	2.3e-06
ENSG00000213619	NDUFS3	-0.282361	6.21806	1.79e-07	2.34e-06
ENSG00000137509	PRCP	0.260877	6.81186	1.79e-07	2.34e-06
ENSG00000175792	RUVBL1	-0.236952	6.51076	1.79e-07	2.34e-06
ENSG00000161217	PCYT1A	-0.241897	6.39918	1.79e-07	2.35e-06
ENSG00000230251	PHBP4	1.98136	0.528286	1.84e-07	2.41e-06
ENSG00000033050	ABCF2	-0.251785	6.44433	1.86e-07	2.43e-06
ENSG00000165121		0.740842	3.09279	1.88e-07	2.45e-06
ENSG00000198216	CACNA1E	0.195565	7.68745	1.89e-07	2.46e-06
ENSG00000086991	NOX4	-0.792878	2.64049	1.89e-07	2.47e-06
ENSG00000157103	SLC6A1	0.271494	6.2081	1.9e-07	2.48e-06
ENSG00000171388	APLN	-1.54256	1.0594	1.92e-07	2.5e-06
ENSG00000138411	HECW2	-0.350016	5.11514	1.96e-07	2.54e-06
ENSG00000051108	HERPUD1	0.211803	6.86565	1.96e-07	2.54e-06
ENSG00000060237	WNK1	-0.114862	9.76803	1.96e-07	2.54e-06
ENSG00000165868	HSPA12A	0.251271	7.26587	2.02e-07	2.62e-06
ENSG00000107438	PDLIM1	-0.269175	6.19892	2.04e-07	2.64e-06
ENSG00000206538	VGLL3	-0.725176	2.92257	2.05e-07	2.65e-06
ENSG00000077782	FGFR1	-0.175778	7.61092	2.12e-07	2.74e-06
ENSG00000197857	ZNF44	0.382267	4.62662	2.14e-07	2.76e-06
ENSG00000198189	HSD17B11	0.333399	5.60583	2.15e-07	2.77e-06
ENSG00000176595	KBTBD11	0.260418	6.17964	2.21e-07	2.85e-06
ENSG00000181016	LSMEM1	1.2571	1.42271	2.22e-07	2.87e-06
ENSG00000267313		0.551923	3.85416	2.25e-07	2.9e-06
ENSG00000117226	GBP3	-0.595093	4.11316	2.27e-07	2.92e-06
ENSG00000078596	ITM2A	-0.207395	7.74107	2.28e-07	2.93e-06
ENSG00000205363	INSYN1	0.394906	4.53297	2.31e-07	2.97e-06
ENSG00000139946	PELI2	0.543502	3.6347	2.34e-07	3.01e-06
ENSG00000144369	FAM171B	0.265412	6.55724	2.38e-07	3.05e-06
ENSG00000066032	CTNNA2	0.222313	7.03533	2.42e-07	3.1e-06
ENSG00000004777	ARHGAP33	0.343829	5.94228	2.43e-07	3.11e-06
ENSG00000126945	HNRNPH2	-0.185888	7.38322	2.42e-07	3.11e-06
ENSG00000109111	SUPT6H	-0.171092	7.62987	2.43e-07	3.11e-06
ENSG00000130193	THEM6	0.512398	3.78674	2.46e-07	3.15e-06
ENSG00000154096	THY1	-0.253639	6.12955	2.5e-07	3.19e-06
ENSG00000079246	XRCC5	-0.12601	8.88742	2.5e-07	3.2e-06
ENSG00000147224	PRPS1	-0.220461	6.61953	2.58e-07	3.29e-06
ENSG00000131584	ACAP3	0.230949	6.41562	2.59e-07	3.31e-06
ENSG00000261770		-0.732828	2.952	2.75e-07	3.5e-06
ENSG00000055070	SZRD1	-0.26173	6.4872	2.75e-07	3.51e-06
ENSG00000177301	KCNA2	0.318182	5.30776	2.82e-07	3.59e-06
ENSG00000004139	SARM1	-0.331719	5.52559	2.84e-07	3.61e-06
ENSG00000167619	TMEM145	0.581436	3.57703	2.84e-07	3.61e-06
ENSG00000091136	LAMB1	-0.156431	8.07617	2.85e-07	3.63e-06
ENSG00000147027	TMEM47	-0.241477	6.30619	2.87e-07	3.65e-06
ENSG00000161642	ZNF385A	0.307985	5.67567	2.91e-07	3.69e-06
ENSG00000135829	DHX9	-0.178828	8.54224	2.93e-07	3.7e-06
ENSG00000133216	EPHB2	-0.203547	7.04166	2.92e-07	3.7e-06
ENSG00000089597	GANAB	-0.158495	8.8233	2.94e-07	3.71e-06
ENSG00000261754		0.45733	4.28287	2.96e-07	3.74e-06
ENSG00000089639	GMIP	0.25546	5.80308	2.96e-07	3.74e-06
ENSG00000101216	GMEB2	-0.331413	5.17254	3.02e-07	3.81e-06
ENSG00000163584	RPL22L1	-0.24981	6.47204	3.04e-07	3.83e-06
ENSG00000135365	PHF21A	0.187528	7.65693	3.05e-07	3.84e-06
ENSG00000158555	GDPD5	0.292559	5.34393	3.08e-07	3.88e-06
ENSG00000116299	KIAA1324	0.433375	4.5497	3.1e-07	3.9e-06
ENSG00000096070	BRPF3	-0.247611	6.30628	3.17e-07	3.99e-06
ENSG00000011376	LARS2	-0.275811	5.76703	3.18e-07	3.99e-06
ENSG00000188313	PLSCR1	-0.595415	3.79153	3.19e-07	4e-06
ENSG00000004660	CAMKK1	0.51949	4.03897	3.2e-07	4.01e-06
ENSG00000099995	SF3A1	-0.189984	7.41677	3.2e-07	4.01e-06
ENSG00000162415	ZSWIM5	-0.228926	6.69081	3.22e-07	4.03e-06
ENSG00000031698	SARS1	0.189122	7.68215	3.26e-07	4.08e-06
ENSG00000155011	DKK2	-0.782106	2.64404	3.3e-07	4.13e-06
ENSG00000102317	RBM3	-0.173837	7.5691	3.3e-07	4.13e-06
ENSG00000160753	RUSC1	0.254263	6.17443	3.32e-07	4.15e-06
ENSG00000265972	TXNIP	-0.277351	5.99765	3.36e-07	4.2e-06
ENSG00000116260	QSOX1	-0.186782	8.01983	3.39e-07	4.22e-06
ENSG00000274523	RCC1L	-0.274113	6.18403	3.38e-07	4.22e-06
ENSG00000137094	DNAJB5	0.219845	6.61657	3.41e-07	4.24e-06
ENSG00000108518	PFN1	-0.205524	7.28385	3.41e-07	4.24e-06
ENSG00000205413	SAMD9	-0.861745	3.55593	3.41e-07	4.24e-06
ENSG00000206262	FOXL2NB	-0.391891	4.61729	3.45e-07	4.29e-06
ENSG00000106004	HOXA5	-0.15678	9.09545	3.48e-07	4.32e-06
ENSG00000106003	LFNG	-0.73589	3.13036	3.49e-07	4.32e-06
ENSG00000132305	IMMT	-0.212484	6.71335	3.49e-07	4.33e-06
ENSG00000265491	RNF115	-0.217677	7.02243	3.5e-07	4.34e-06
ENSG00000253230	LINC00599	0.31017	5.73144	3.54e-07	4.38e-06
ENSG00000132646	PCNA	-0.308748	6.28365	3.59e-07	4.44e-06
ENSG00000065308	TRAM2	-0.333115	5.6922	3.61e-07	4.46e-06
ENSG00000111667	USP5	-0.138953	8.68249	3.63e-07	4.48e-06
ENSG00000233791	LINC01136	1.12674	1.63419	3.69e-07	4.55e-06
ENSG00000173559	NABP1	-0.406256	4.92719	3.69e-07	4.55e-06
ENSG00000146197	SCUBE3	-0.48098	4.71492	3.7e-07	4.56e-06
ENSG00000204569	PPP1R10	-0.230382	6.85284	3.72e-07	4.58e-06
ENSG00000110172	CHORDC1	0.36756	5.18045	3.76e-07	4.63e-06
ENSG00000147234	FRMPD3	0.283334	6.18483	3.76e-07	4.63e-06
ENSG00000168297	PXK	0.333025	5.4059	3.76e-07	4.63e-06
ENSG00000127022	CANX	0.132406	9.07101	3.78e-07	4.64e-06
ENSG00000113108	APBB3	0.433525	4.5971	3.8e-07	4.66e-06
ENSG00000138834	MAPK8IP3	0.180791	7.65432	3.8e-07	4.66e-06
ENSG00000171793	CTPS1	-0.259242	6.42365	3.81e-07	4.67e-06
ENSG00000163565	IFI16	-0.306554	6.59444	3.85e-07	4.71e-06
ENSG00000178718	RPP25	0.353214	4.79663	3.88e-07	4.74e-06
ENSG00000141576	RNF157	0.253808	6.60736	3.9e-07	4.76e-06
ENSG00000139131	YARS2	-0.255563	5.74413	3.91e-07	4.77e-06
ENSG00000120029	ARMH3	-0.352939	4.80341	3.93e-07	4.79e-06
ENSG00000187486	KCNJ11	0.895128	2.39298	3.92e-07	4.79e-06
ENSG00000013293	SLC7A14	-0.230916	6.63909	3.95e-07	4.82e-06
ENSG00000078725	BRINP1	0.253368	6.23569	3.99e-07	4.85e-06
ENSG00000127955	GNAI1	0.290718	6.65378	4.03e-07	4.91e-06
ENSG00000170421	KRT8	-0.264879	8.39321	4.08e-07	4.96e-06
ENSG00000013810	TACC3	-0.420754	4.83904	4.08e-07	4.96e-06
ENSG00000131236	CAP1	-0.207258	8.59167	4.12e-07	4.99e-06
ENSG00000142156	COL6A1	0.165816	8.28008	4.12e-07	4.99e-06
ENSG00000183671	GPR1	-0.430009	4.25134	4.11e-07	4.99e-06
ENSG00000116679	IVNS1ABP	-0.170047	8.17562	4.12e-07	4.99e-06
ENSG00000168490	PHYHIP	0.635059	3.16004	4.13e-07	4.99e-06
ENSG00000112406	HECA	0.290621	5.63629	4.19e-07	5.07e-06
ENSG00000197769	MAP1LC3C	-0.620998	3.24206	4.21e-07	5.09e-06
ENSG00000185753	CXorf38	-0.304052	5.57567	4.48e-07	5.41e-06
ENSG00000077044	DGKD	0.1993	6.95177	4.49e-07	5.42e-06
ENSG00000135763	URB2	-0.434953	4.81764	4.5e-07	5.43e-06
ENSG00000114650	SCAP	0.187872	7.01402	4.52e-07	5.44e-06
ENSG00000185404	SP140L	-0.440237	4.17961	4.52e-07	5.44e-06
ENSG00000253368	TRNP1	-0.251137	6.051	4.52e-07	5.44e-06
ENSG00000179021	C3orf38	-0.36636	5.00187	4.61e-07	5.54e-06
ENSG00000158290	CUL4B	-0.147656	8.14869	4.63e-07	5.57e-06
ENSG00000256229	ZNF486	-0.818025	2.70756	4.65e-07	5.59e-06
ENSG00000260855		-0.551462	3.53313	4.73e-07	5.68e-06
ENSG00000171097	KYAT1	0.487519	4.31517	4.76e-07	5.71e-06
ENSG00000176788	BASP1	0.157855	8.39373	4.78e-07	5.73e-06
ENSG00000164659	KIAA1324L	0.243434	6.63965	4.79e-07	5.74e-06
ENSG00000099954	CECR2	0.460642	4.15767	4.83e-07	5.78e-06
ENSG00000154721	JAM2	-0.393387	4.97289	4.89e-07	5.84e-06
ENSG00000162630	B3GALT2	-0.372753	5.44963	4.98e-07	5.95e-06
ENSG00000059758	CDK17	0.253884	6.14121	5.07e-07	6.05e-06
ENSG00000198786	MT-ND5	-0.180737	11.1355	5.09e-07	6.07e-06
ENSG00000185651	UBE2L3	-0.263735	5.97391	5.08e-07	6.07e-06
ENSG00000198700	IPO9	-0.136806	8.36177	5.12e-07	6.11e-06
ENSG00000170873	MTSS1	0.23743	6.45207	5.13e-07	6.11e-06
ENSG00000170091	NSG2	0.168227	8.38255	5.14e-07	6.12e-06
ENSG00000130299	GTPBP3	0.336582	5.08733	5.16e-07	6.14e-06
ENSG00000176387	HSD11B2	0.66438	3.01361	5.22e-07	6.2e-06
ENSG00000063180	CA11	0.313746	5.09651	5.25e-07	6.23e-06
ENSG00000139910	NOVA1	-0.263791	7.11639	5.26e-07	6.23e-06
ENSG00000155906	RMND1	0.418121	4.35072	5.26e-07	6.23e-06
ENSG00000169750	RAC3	0.360987	5.14043	5.27e-07	6.25e-06
ENSG00000135740	SLC9A5	0.594829	3.36502	5.34e-07	6.32e-06
ENSG00000107611	CUBN	-0.569818	3.65088	5.36e-07	6.33e-06
ENSG00000138642	HERC6	-0.676852	3.89661	5.35e-07	6.33e-06
ENSG00000125821	DTD1	0.237616	6.30838	5.37e-07	6.35e-06
ENSG00000251615		-0.659521	3.0318	5.39e-07	6.36e-06
ENSG00000184897	H1-10	0.21689	7.56601	5.39e-07	6.36e-06
ENSG00000182446	NPLOC4	-0.217238	7.0987	5.41e-07	6.38e-06
ENSG00000197102	DYNC1H1	-0.0892036	10.4345	5.47e-07	6.45e-06
ENSG00000182095	TNRC18	-0.170152	8.30407	5.49e-07	6.46e-06
ENSG00000184515	BEX5	0.300196	5.32021	5.51e-07	6.49e-06
ENSG00000183814	LIN9	-0.654343	3.21077	5.53e-07	6.51e-06
ENSG00000111859	NEDD9	-0.343979	5.30504	5.56e-07	6.53e-06
ENSG00000139926	FRMD6	-0.307893	5.14284	5.71e-07	6.7e-06
ENSG00000124466	LYPD3	1.25997	1.39718	5.7e-07	6.7e-06
ENSG00000206053	JPT2	-0.229199	7.141	5.75e-07	6.74e-06
ENSG00000075213	SEMA3A	-0.306825	5.94932	5.88e-07	6.89e-06
ENSG00000164176	EDIL3	-0.352233	5.58233	5.96e-07	6.98e-06
ENSG00000139292	LGR5	-1.13358	1.79846	5.97e-07	6.98e-06
ENSG00000275342	PRAG1	-0.266166	6.23783	6e-07	7.02e-06
ENSG00000176087	SLC35A4	-0.297612	5.83426	6.05e-07	7.06e-06
ENSG00000170037	CNTROB	0.356575	5.41954	6.2e-07	7.24e-06
ENSG00000077080	ACTL6B	0.268556	5.87876	6.24e-07	7.28e-06
ENSG00000165494	PCF11	-0.279981	6.37797	6.37e-07	7.42e-06
ENSG00000171241	SHCBP1	-0.838271	2.69022	6.51e-07	7.58e-06
ENSG00000157214	STEAP2	0.592937	4.06488	6.52e-07	7.59e-06
ENSG00000168621	GDNF	-0.860451	2.38331	6.56e-07	7.64e-06
ENSG00000172350	ABCG4	0.626169	3.47494	6.64e-07	7.72e-06
ENSG00000092096	SLC22A17	0.325161	5.09242	6.65e-07	7.73e-06
ENSG00000160323	ADAMTS13	0.436529	4.1152	6.71e-07	7.8e-06
ENSG00000228486	C2orf92	0.539251	3.74348	6.81e-07	7.91e-06
ENSG00000280936		1.16724	1.5206	6.88e-07	7.98e-06
ENSG00000144229	THSD7B	-0.703618	2.95808	6.91e-07	8e-06
ENSG00000106785	TRIM14	-0.69868	4.15016	6.98e-07	8.08e-06
ENSG00000114554	PLXNA1	0.173906	9.03067	7e-07	8.09e-06
ENSG00000144028	SNRNP200	-0.171	9.06116	6.99e-07	8.09e-06
ENSG00000140474		0.274507	5.81045	7e-07	8.09e-06
ENSG00000112245	PTP4A1	0.218911	7.3567	7.02e-07	8.1e-06
ENSG00000111252	SH2B3	0.281268	6.16173	7.05e-07	8.13e-06
ENSG00000138758	SEPTIN11	-0.156939	8.38206	7.1e-07	8.18e-06
ENSG00000181789	COPG1	-0.158814	8.02237	7.13e-07	8.21e-06
ENSG00000120798	NR2C1	0.284827	5.38779	7.13e-07	8.21e-06
ENSG00000029153	ARNTL2	-0.309787	5.42254	7.21e-07	8.28e-06
ENSG00000132507	EIF5A	-0.213718	6.58882	7.2e-07	8.28e-06
ENSG00000267767	LINC01801	0.516051	3.77351	7.21e-07	8.28e-06
ENSG00000170017	ALCAM	-0.231929	7.34269	7.29e-07	8.36e-06
ENSG00000182247	UBE2E2	0.32852	4.99646	7.28e-07	8.36e-06
ENSG00000182979	MTA1	0.233861	6.34658	7.49e-07	8.59e-06
ENSG00000108055	SMC3	0.22749	6.53708	7.52e-07	8.62e-06
ENSG00000092148	HECTD1	-0.188993	7.52523	7.64e-07	8.75e-06
ENSG00000143641	GALNT2	-0.149251	8.00599	7.78e-07	8.9e-06
ENSG00000141577	CEP131	0.486704	4.22596	7.8e-07	8.92e-06
ENSG00000260916	CCPG1	0.592244	3.38467	7.83e-07	8.94e-06
ENSG00000005020	SKAP2	0.237022	7.15127	7.82e-07	8.94e-06
ENSG00000028203	VEZT	0.188658	7.19864	8.05e-07	9.18e-06
ENSG00000197915	HRNR	-0.269691	5.66354	8.07e-07	9.2e-06
ENSG00000132970	WASF3	0.23549	6.15345	8.09e-07	9.21e-06
ENSG00000144802	NFKBIZ	-0.846907	2.77521	8.18e-07	9.31e-06
ENSG00000141750	STAC2	1.17056	1.9239	8.19e-07	9.31e-06
ENSG00000083067	TRPM3	-0.902861	2.15877	8.18e-07	9.31e-06
ENSG00000113273	ARSB	-0.347415	4.7633	8.34e-07	9.48e-06
ENSG00000196517	SLC6A9	0.41109	4.45478	8.36e-07	9.5e-06
ENSG00000119729	RHOQ	0.257564	5.70874	8.4e-07	9.53e-06
ENSG00000187091	PLCD1	0.599798	3.55011	8.44e-07	9.57e-06
ENSG00000181409	AATK	0.483482	4.41599	8.52e-07	9.65e-06
ENSG00000006740	ARHGAP44	0.445963	4.23901	8.54e-07	9.67e-06
ENSG00000110148	CCKBR	1.27675	1.26218	8.56e-07	9.69e-06
ENSG00000116729	WLS	-0.150116	8.935	8.58e-07	9.71e-06
ENSG00000137486	ARRB1	0.300076	5.81379	8.68e-07	9.81e-06
ENSG00000070610	GBA2	0.215278	6.86532	8.69e-07	9.81e-06
ENSG00000198353	HOXC4	0.244849	6.18283	8.7e-07	9.81e-06
ENSG00000072195	SPEG	0.196086	7.08353	8.69e-07	9.81e-06
ENSG00000143858	SYT2	0.477915	4.20155	8.74e-07	9.85e-06
ENSG00000079819	EPB41L2	-0.323607	5.45097	8.78e-07	9.89e-06
ENSG00000009335	UBE3C	-0.192337	7.10056	8.79e-07	9.89e-06
ENSG00000160710	ADAR	-0.125012	9.64716	8.83e-07	9.93e-06
ENSG00000101198	NKAIN4	0.407877	4.40849	8.83e-07	9.93e-06
ENSG00000101439	CST3	-0.219389	7.05907	8.85e-07	9.94e-06
ENSG00000204138	PHACTR4	-0.183312	7.09269	8.87e-07	9.96e-06
ENSG00000163638	ADAMTS9	-0.353007	4.88218	8.9e-07	9.99e-06
ENSG00000177239	MAN1B1	0.197468	7.03927	8.92e-07	9.99e-06
ENSG00000166851	PLK1	-0.463604	3.93866	8.92e-07	9.99e-06
ENSG00000136261	BZW2	0.210443	6.87863	8.96e-07	1e-05
ENSG00000125746	EML2	0.676053	2.98519	9.02e-07	1.01e-05
ENSG00000142089	IFITM3	-0.322611	6.73682	9.03e-07	1.01e-05
ENSG00000188559	RALGAPA2	0.269612	5.7652	9.08e-07	1.01e-05
ENSG00000107771	CCSER2	0.253269	6.11724	9.14e-07	1.02e-05
ENSG00000101811	CSTF2	-0.316316	5.01815	9.15e-07	1.02e-05
ENSG00000145819	ARHGAP26	0.419887	4.50031	9.21e-07	1.03e-05
ENSG00000167674	HDGFL2	0.220209	7.01824	9.23e-07	1.03e-05
ENSG00000107954	NEURL1	0.560065	3.38665	9.24e-07	1.03e-05
ENSG00000171813	PWWP2B	0.440422	4.06334	9.26e-07	1.03e-05
ENSG00000136425	CIB2	0.321095	5.10158	9.33e-07	1.04e-05
ENSG00000107862	GBF1	-0.178606	7.18723	9.38e-07	1.04e-05
ENSG00000222012		0.698557	2.79293	9.47e-07	1.05e-05
ENSG00000185565	LSAMP	-0.251451	6.45156	9.54e-07	1.06e-05
ENSG00000104884	ERCC2	0.275703	5.4284	9.63e-07	1.07e-05
ENSG00000109920	FNBP4	0.210773	6.94315	9.71e-07	1.08e-05
ENSG00000185008	ROBO2	-0.251428	6.93779	9.72e-07	1.08e-05
ENSG00000162923	WDR26	0.161984	8.4698	9.72e-07	1.08e-05
ENSG00000121966	CXCR4	-0.616042	3.2326	9.91e-07	1.1e-05
ENSG00000124532	MRS2	-0.275168	5.56581	9.99e-07	1.1e-05
ENSG00000152620	NADK2	0.343841	4.88978	1.01e-06	1.11e-05
ENSG00000139197	PEX5	0.19119	7.50947	1.02e-06	1.13e-05
ENSG00000070371	CLTCL1	0.505093	3.67584	1.04e-06	1.15e-05
ENSG00000165030	NFIL3	0.269884	5.60235	1.04e-06	1.15e-05
ENSG00000166173	LARP6	0.253529	5.78999	1.05e-06	1.16e-05
ENSG00000138030	KHK	1.05446	1.86907	1.06e-06	1.17e-05
ENSG00000124212	PTGIS	0.296705	5.16352	1.07e-06	1.17e-05
ENSG00000121871	SLITRK3	-0.356565	4.7143	1.06e-06	1.17e-05
ENSG00000240771	ARHGEF25	0.290704	5.21993	1.08e-06	1.18e-05
ENSG00000089280	FUS	-0.148287	8.64035	1.07e-06	1.18e-05
ENSG00000205978	NYNRIN	0.207408	6.75038	1.08e-06	1.18e-05
ENSG00000137955	RABGGTB	0.26273	6.17594	1.08e-06	1.19e-05
ENSG00000198673	TAFA2	-0.523048	3.98501	1.12e-06	1.23e-05
ENSG00000213694	S1PR3	-0.44084	4.26083	1.13e-06	1.23e-05
ENSG00000213694	S1PR3	-0.44084	4.26083	1.13e-06	1.23e-05
ENSG00000128656	CHN1	0.230205	6.5863	1.14e-06	1.24e-05
ENSG00000151806	GUF1	0.289781	5.22715	1.16e-06	1.26e-05
ENSG00000119669	IRF2BPL	0.227467	6.99773	1.15e-06	1.26e-05
ENSG00000143248	RGS5	-0.17491	7.94443	1.15e-06	1.26e-05
ENSG00000127884	ECHS1	-0.270785	5.88686	1.16e-06	1.27e-05
ENSG00000183960	KCNH8	0.280963	6.07963	1.16e-06	1.27e-05
ENSG00000108389	MTMR4	0.207479	7.28395	1.17e-06	1.27e-05
ENSG00000101955	SRPX	-0.312854	5.13073	1.17e-06	1.27e-05
ENSG00000102144	PGK1	-0.154725	8.87115	1.18e-06	1.28e-05
ENSG00000112936	C7	-1.15554	1.62613	1.2e-06	1.3e-05
ENSG00000163618	CADPS	-0.168629	7.59256	1.2e-06	1.3e-05
ENSG00000163273	NPPC	1.00706	1.87522	1.2e-06	1.3e-05
ENSG00000129353	SLC44A2	0.243368	6.67722	1.19e-06	1.3e-05
ENSG00000184117	NIPSNAP1	0.168099	7.3971	1.2e-06	1.31e-05
ENSG00000174903	RAB1B	-0.213488	6.20577	1.21e-06	1.31e-05
ENSG00000151892	GFRA1	-0.170672	7.74942	1.21e-06	1.32e-05
ENSG00000100075	SLC25A1	0.283778	6.35172	1.22e-06	1.32e-05
ENSG00000163788	SNRK	-0.260374	5.61039	1.22e-06	1.32e-05
ENSG00000143434	SEMA6C	0.247926	6.57164	1.23e-06	1.33e-05
ENSG00000103056	SMPD3	0.26543	6.57583	1.27e-06	1.37e-05
ENSG00000164951	PDP1	-0.185524	7.08093	1.29e-06	1.39e-05
ENSG00000177511	ST8SIA3	-0.269666	6.02725	1.29e-06	1.4e-05
ENSG00000100580	TMED8	0.22441	6.55338	1.3e-06	1.4e-05
ENSG00000158966	CACHD1	0.192771	6.85169	1.32e-06	1.42e-05
ENSG00000119392	GLE1	-0.314825	6.09626	1.33e-06	1.43e-05
ENSG00000148600	CDHR1	0.722099	2.73983	1.34e-06	1.44e-05
ENSG00000141543	EIF4A3	-0.223249	6.22291	1.34e-06	1.44e-05
ENSG00000086289	EPDR1	-0.241722	6.09927	1.34e-06	1.44e-05
ENSG00000130956	HABP4	0.236831	5.91675	1.33e-06	1.44e-05
ENSG00000198642	KLHL9	-0.214795	6.95665	1.34e-06	1.44e-05
ENSG00000169427	KCNK9	-0.635028	3.05368	1.35e-06	1.45e-05
ENSG00000129993	CBFA2T3	0.285706	5.45911	1.36e-06	1.46e-05
ENSG00000118680	MYL12B	-0.273502	6.99332	1.36e-06	1.46e-05
ENSG00000154118	JPH3	0.209501	6.65223	1.38e-06	1.47e-05
ENSG00000110427	KIAA1549L	-0.245501	6.21297	1.38e-06	1.48e-05
ENSG00000138035	PNPT1	-0.332941	5.34983	1.4e-06	1.5e-05
ENSG00000184470	TXNRD2	-0.402077	4.30613	1.41e-06	1.51e-05
ENSG00000184432	COPB2	-0.183674	8.22956	1.44e-06	1.53e-05
ENSG00000058262	SEC61A1	-0.162001	9.17147	1.45e-06	1.55e-05
ENSG00000167658	EEF2	0.159617	11.4903	1.46e-06	1.56e-05
ENSG00000116574	RHOU	0.199936	7.10652	1.46e-06	1.56e-05
ENSG00000117151	CTBS	0.392344	4.47415	1.47e-06	1.57e-05
ENSG00000111671	SPSB2	0.382696	4.40426	1.48e-06	1.57e-05
ENSG00000187210	GCNT1	-0.705467	3.00657	1.48e-06	1.58e-05
ENSG00000163517	HDAC11	0.322701	5.34992	1.49e-06	1.58e-05
ENSG00000280255		-0.704577	3.0886	1.51e-06	1.6e-05
ENSG00000048828	FAM120A	-0.246	6.52539	1.51e-06	1.61e-05
ENSG00000017260	ATP2C1	0.150751	7.88992	1.52e-06	1.62e-05
ENSG00000101290	CDS2	0.153519	7.92758	1.52e-06	1.62e-05
ENSG00000006756	ARSD	-0.280638	5.83593	1.54e-06	1.63e-05
ENSG00000183908	LRRC55	0.184115	7.25684	1.54e-06	1.63e-05
ENSG00000185049	NELFA	0.259356	5.86026	1.53e-06	1.63e-05
ENSG00000131018	SYNE1	-0.233034	7.14089	1.54e-06	1.63e-05
ENSG00000185567	AHNAK2	-0.226353	7.55146	1.55e-06	1.64e-05
ENSG00000102878	HSF4	0.857187	2.20954	1.56e-06	1.65e-05
ENSG00000196247	ZNF107	-0.506724	3.90429	1.56e-06	1.65e-05
ENSG00000081479	LRP2	-0.616438	3.27055	1.58e-06	1.66e-05
ENSG00000198382	UVRAG	0.262125	6.28734	1.57e-06	1.66e-05
ENSG00000115760	BIRC6	-0.168659	7.95856	1.58e-06	1.67e-05
ENSG00000227398	KIF9-AS1	0.632493	3.15238	1.59e-06	1.67e-05
ENSG00000100068	LRP5L	0.73271	2.77996	1.65e-06	1.74e-05
ENSG00000140931	CMTM3	-0.287256	6.31589	1.66e-06	1.75e-05
ENSG00000099139	PCSK5	-0.400326	4.59962	1.66e-06	1.75e-05
ENSG00000053254	FOXN3	0.24558	6.44674	1.67e-06	1.76e-05
ENSG00000184792	OSBP2	0.356455	4.59225	1.67e-06	1.76e-05
ENSG00000163449	TMEM169	0.301334	5.25773	1.69e-06	1.77e-05
ENSG00000115318	LOXL3	0.476715	3.7932	1.69e-06	1.78e-05
ENSG00000152076	CCDC74B	0.479258	3.87089	1.7e-06	1.79e-05
ENSG00000189221	MAOA	0.890406	2.88168	1.71e-06	1.79e-05
ENSG00000138131	LOXL4	-0.747112	2.62231	1.75e-06	1.83e-05
ENSG00000102996	MMP15	-0.230529	6.69083	1.76e-06	1.84e-05
ENSG00000046653	GPM6B	0.220742	6.83458	1.79e-06	1.87e-05
ENSG00000106537	TSPAN13	0.246427	7.75896	1.79e-06	1.87e-05
ENSG00000135824	RGS8	0.798262	2.58236	1.81e-06	1.89e-05
ENSG00000155980	KIF5A	0.125076	8.48951	1.82e-06	1.9e-05
ENSG00000076706	MCAM	-0.289189	6.22729	1.82e-06	1.9e-05
ENSG00000230124	ACBD6	0.203241	6.52759	1.84e-06	1.91e-05
ENSG00000204767	INSYN2B	0.406645	4.40319	1.86e-06	1.94e-05
ENSG00000183340	JRKL	0.480783	3.90025	1.87e-06	1.94e-05
ENSG00000014138	POLA2	-0.348305	4.91545	1.87e-06	1.94e-05
ENSG00000136153	LMO7	-0.448607	4.55584	1.9e-06	1.98e-05
ENSG00000270028	NA	1.06662	1.59729	1.91e-06	1.99e-05
ENSG00000117399	CDC20	-0.496287	3.84749	1.92e-06	1.99e-05
ENSG00000196419	XRCC6	-0.163063	7.66362	1.92e-06	2e-05
ENSG00000169084	DHRSX	0.543836	3.76502	1.94e-06	2.01e-05
ENSG00000140464	PML	-0.270696	6.45594	1.94e-06	2.01e-05
ENSG00000161958	FGF11	1.33118	1.13409	1.97e-06	2.04e-05
ENSG00000188315	C3orf62	-0.479723	4.33208	1.98e-06	2.05e-05
ENSG00000169258	GPRIN1	0.229095	6.52995	1.99e-06	2.06e-05
ENSG00000140350	ANP32A	0.194497	7.14266	2.01e-06	2.08e-05
ENSG00000101230	ISM1	-0.870752	2.15371	2.01e-06	2.08e-05
ENSG00000137504	CREBZF	0.270259	6.70827	2.03e-06	2.1e-05
ENSG00000117682	DHDDS	-0.206702	6.6695	2.03e-06	2.1e-05
ENSG00000150510	FAM124A	0.511822	3.98556	2.04e-06	2.1e-05
ENSG00000025772	TOMM34	-0.247613	6.43764	2.05e-06	2.11e-05
ENSG00000103489	XYLT1	0.230382	6.28409	2.05e-06	2.11e-05
ENSG00000132635	PCED1A	0.242058	6.02671	2.07e-06	2.13e-05
ENSG00000182870	GALNT9	0.453877	4.24632	2.08e-06	2.14e-05
ENSG00000163382	NAXE	0.202527	6.43646	2.09e-06	2.15e-05
ENSG00000123143	PKN1	0.224197	7.52094	2.1e-06	2.16e-05
ENSG00000125741	OPA3	-0.315329	5.08135	2.11e-06	2.17e-05
ENSG00000198857	HSD3BP5	-0.858163	2.28933	2.13e-06	2.18e-05
ENSG00000138459	SLC35A5	-0.288465	5.53646	2.12e-06	2.18e-05
ENSG00000178498	DTX3	0.162686	7.31449	2.14e-06	2.19e-05
ENSG00000125378	BMP4	-0.410263	4.21055	2.15e-06	2.21e-05
ENSG00000011405	PIK3C2A	0.220422	6.80964	2.17e-06	2.22e-05
ENSG00000178177	LCORL	0.341898	5.08469	2.19e-06	2.25e-05
ENSG00000185885	IFITM1	-0.680091	4.09466	2.23e-06	2.28e-05
ENSG00000173482	PTPRM	0.234595	6.3176	2.23e-06	2.28e-05
ENSG00000163453	IGFBP7	-0.228583	6.33484	2.3e-06	2.34e-05
ENSG00000179630	LACC1	0.572879	3.23154	2.3e-06	2.34e-05
ENSG00000269893	SNHG8	0.455853	4.37607	2.29e-06	2.34e-05
ENSG00000130396	AFDN	0.175254	7.48577	2.31e-06	2.35e-05
ENSG00000166924	NYAP1	0.253348	6.19161	2.31e-06	2.36e-05
ENSG00000119285	HEATR1	-0.212711	6.39217	2.35e-06	2.39e-05
ENSG00000123444	KBTBD4	-0.523405	3.85978	2.35e-06	2.39e-05
ENSG00000129255	MPDU1	-0.312188	5.35096	2.36e-06	2.4e-05
ENSG00000205744	DENND1C	1.27645	1.13408	2.37e-06	2.41e-05
ENSG00000116016	EPAS1	0.267827	5.62201	2.37e-06	2.41e-05
ENSG00000138759	FRAS1	-0.229073	6.50754	2.38e-06	2.41e-05
ENSG00000144815	NXPE3	0.232027	6.19938	2.41e-06	2.44e-05
ENSG00000107984	DKK1	-0.406387	4.21426	2.42e-06	2.45e-05
ENSG00000141504	SAT2	0.242289	6.13616	2.44e-06	2.47e-05
ENSG00000105058	FAM32A	-0.191224	7.10914	2.45e-06	2.48e-05
ENSG00000183092	BEGAIN	0.314031	5.45381	2.48e-06	2.51e-05
ENSG00000065150	IPO5	-0.202352	7.70508	2.49e-06	2.51e-05
ENSG00000135506	OS9	-0.163635	7.45095	2.48e-06	2.51e-05
ENSG00000100297	MCM5	-0.542613	3.396	2.53e-06	2.55e-05
ENSG00000251562	MALAT1	0.496899	7.88246	2.55e-06	2.58e-05
ENSG00000152402	GUCY1A2	-0.307096	6.07117	2.58e-06	2.6e-05
ENSG00000276550	HERC2P2	0.392393	4.39988	2.58e-06	2.61e-05
ENSG00000125257	ABCC4	-0.340731	4.80979	2.6e-06	2.62e-05
ENSG00000099822	HCN2	0.47429	3.72292	2.62e-06	2.64e-05
ENSG00000164048	ZNF589	0.324991	5.002	2.62e-06	2.64e-05
ENSG00000162734	PEA15	-0.140811	9.55055	2.64e-06	2.65e-05
ENSG00000100109	TFIP11	-0.297343	5.06815	2.64e-06	2.65e-05
ENSG00000156970	BUB1B	-0.625902	3.09117	2.66e-06	2.67e-05
ENSG00000175643	RMI2	-0.995885	2.10726	2.66e-06	2.67e-05
ENSG00000072422	RHOBTB1	-0.276638	5.89627	2.68e-06	2.69e-05
ENSG00000137310	TCF19	-0.978502	1.97546	2.69e-06	2.7e-05
ENSG00000173726	TOMM20	0.160018	8.68034	2.8e-06	2.81e-05
ENSG00000012660	ELOVL5	0.217022	6.13372	2.84e-06	2.84e-05
ENSG00000170801	HTRA3	-0.727455	2.73855	2.83e-06	2.84e-05
ENSG00000104897	SF3A2	0.280054	5.64381	2.85e-06	2.85e-05
ENSG00000117472	TSPAN1	0.829355	2.17983	2.86e-06	2.86e-05
ENSG00000141458	NPC1	0.245897	5.87753	2.87e-06	2.87e-05
ENSG00000188191	PRKAR1B	-0.279102	5.46329	2.88e-06	2.88e-05
ENSG00000158457	TSPAN33	0.714968	2.81878	2.9e-06	2.89e-05
ENSG00000069431	ABCC9	-0.93385	1.92885	2.91e-06	2.91e-05
ENSG00000145934	TENM2	-0.245445	6.69419	2.93e-06	2.92e-05
ENSG00000130224	LRCH2	0.231704	6.05616	2.94e-06	2.93e-05
ENSG00000100908	EMC9	0.598648	3.12654	2.95e-06	2.94e-05
ENSG00000136237	RAPGEF5	0.225678	6.27968	2.95e-06	2.94e-05
ENSG00000146555	SDK1	0.200812	6.4201	3.01e-06	2.99e-05
ENSG00000114019	AMOTL2	-0.160119	7.45935	3.03e-06	3.01e-05
ENSG00000215458	AATBC	-0.837442	2.60389	3.04e-06	3.02e-05
ENSG00000165102	HGSNAT	-0.163842	7.413	3.05e-06	3.02e-05
ENSG00000185238	PRMT3	0.413269	4.25341	3.05e-06	3.03e-05
ENSG00000168394	TAP1	-0.486186	4.98364	3.05e-06	3.03e-05
ENSG00000146122	DAAM2	-0.366642	4.629	3.06e-06	3.04e-05
ENSG00000123360	PDE1B	0.417409	4.29991	3.08e-06	3.05e-05
ENSG00000225663	MCRIP1	0.256428	6.3451	3.1e-06	3.07e-05
ENSG00000148396	SEC16A	-0.146441	7.88834	3.1e-06	3.07e-05
ENSG00000267534	S1PR2	0.401834	4.19025	3.17e-06	3.13e-05
ENSG00000136603	SKIL	0.294269	6.72505	3.17e-06	3.13e-05
ENSG00000105278	ZFR2	0.314287	5.03565	3.17e-06	3.13e-05
ENSG00000259527	LINC00052	-0.972908	2.30752	3.18e-06	3.14e-05
ENSG00000122574	WIPF3	0.347203	4.57901	3.21e-06	3.16e-05
ENSG00000110031	LPXN	0.503012	3.53253	3.26e-06	3.21e-05
ENSG00000128422	KRT17	-1.24969	2.10185	3.28e-06	3.23e-05
ENSG00000163104	SMARCAD1	-0.226404	6.46023	3.29e-06	3.23e-05
ENSG00000198846	TOX	0.212319	6.46608	3.29e-06	3.23e-05
ENSG00000117480	FAAH	0.335145	4.67597	3.32e-06	3.26e-05
ENSG00000239415		0.64748	3.14212	3.36e-06	3.3e-05
ENSG00000023697	DERA	-0.322232	5.04888	3.35e-06	3.3e-05
ENSG00000167815	PRDX2	-0.172173	7.76955	3.37e-06	3.3e-05
ENSG00000159840	ZYX	-0.192872	7.24256	3.37e-06	3.31e-05
ENSG00000100077	GRK3	0.287149	5.48695	3.38e-06	3.32e-05
ENSG00000260805		0.485309	4.08216	3.41e-06	3.34e-05
ENSG00000213719	CLIC1	-0.193461	7.19602	3.44e-06	3.36e-05
ENSG00000120645	IQSEC3	-0.236691	6.41802	3.43e-06	3.36e-05
ENSG00000250899		-0.75029	2.76208	3.47e-06	3.39e-05
ENSG00000100065	CARD10	-0.521512	4.14286	3.48e-06	3.4e-05
ENSG00000082438	COBLL1	-0.510154	4.01335	3.47e-06	3.4e-05
ENSG00000138078	PREPL	0.179565	7.63274	3.48e-06	3.4e-05
ENSG00000064547	LPAR2	0.335418	5.08924	3.52e-06	3.43e-05
ENSG00000065320	NTN1	-0.290841	5.63529	3.52e-06	3.43e-05
ENSG00000126524	SBDS	-0.212575	6.35488	3.52e-06	3.43e-05
ENSG00000074211	PPP2R2C	0.206247	7.43576	3.57e-06	3.47e-05
ENSG00000196262	PPIA	-0.179855	7.50898	3.57e-06	3.48e-05
ENSG00000215301	DDX3X	-0.142159	8.66417	3.64e-06	3.54e-05
ENSG00000127399	LRRC61	0.247296	5.60228	3.65e-06	3.55e-05
ENSG00000149269	PAK1	0.198681	6.63455	3.69e-06	3.59e-05
ENSG00000179023	KLHDC7A	-0.465649	3.89532	3.74e-06	3.63e-05
ENSG00000112984	KIF20A	-0.60623	3.42358	3.75e-06	3.64e-05
ENSG00000088325	TPX2	-0.495803	4.27583	3.76e-06	3.65e-05
ENSG00000151748	SAV1	0.29619	5.03467	3.79e-06	3.67e-05
ENSG00000157020	SEC13	-0.176411	7.23222	3.8e-06	3.68e-05
ENSG00000148411	NACC2	-0.195224	6.91663	3.84e-06	3.71e-05
ENSG00000205763	RP9P	0.494603	4.11144	3.85e-06	3.72e-05
ENSG00000169071	ROR2	0.666188	2.85368	3.88e-06	3.75e-05
ENSG00000108854	SMURF2	-0.245194	6.02236	3.88e-06	3.75e-05
ENSG00000141753	IGFBP4	-0.37366	5.48358	3.89e-06	3.76e-05
ENSG00000145423	SFRP2	0.597741	3.2048	3.92e-06	3.79e-05
ENSG00000054392	HHAT	-0.380878	4.56558	4.06e-06	3.92e-05
ENSG00000149927	DOC2A	0.940383	2.03295	4.07e-06	3.93e-05
ENSG00000106258	CYP3A5	0.986302	2.09244	4.09e-06	3.94e-05
ENSG00000137628	DDX60	-0.673914	3.76011	4.08e-06	3.94e-05
ENSG00000182376		-1.27306	1.16396	4.11e-06	3.95e-05
ENSG00000019144	PHLDB1	0.178153	7.11807	4.1e-06	3.95e-05
ENSG00000162267	ITIH3	-0.719832	2.71463	4.13e-06	3.97e-05
ENSG00000130037	KCNA5	0.57253	3.15485	4.13e-06	3.97e-05
ENSG00000111224	PARP11	0.232222	6.16127	4.14e-06	3.97e-05
ENSG00000154917	RAB6B	0.157144	7.99831	4.14e-06	3.98e-05
ENSG00000109519	GRPEL1	-0.31262	4.93697	4.16e-06	3.99e-05
ENSG00000168615	ADAM9	-0.236886	7.39381	4.22e-06	4.04e-05
ENSG00000164989	CCDC171	0.506941	3.56163	4.21e-06	4.04e-05
ENSG00000047315	POLR2B	-0.165531	7.28267	4.21e-06	4.04e-05
ENSG00000163389	POGLUT1	-0.406496	4.10689	4.27e-06	4.09e-05
ENSG00000030066	NUP160	-0.227144	6.35602	4.3e-06	4.11e-05
ENSG00000256417		0.500714	3.66518	4.36e-06	4.17e-05
ENSG00000087111	PIGS	-0.228548	5.78506	4.37e-06	4.18e-05
ENSG00000171163	ZNF692	0.28125	5.19651	4.41e-06	4.22e-05
ENSG00000101680	LAMA1	-0.310324	4.95468	4.45e-06	4.25e-05
ENSG00000166963	MAP1A	-0.142755	8.41353	4.54e-06	4.33e-05
ENSG00000085832	EPS15	0.188487	6.95296	4.55e-06	4.34e-05
ENSG00000278540	ACACA	0.176874	7.71532	4.58e-06	4.36e-05
ENSG00000225670	CADM3-AS1	0.506161	3.50702	4.58e-06	4.36e-05
ENSG00000167186	COQ7	-0.305518	5.32213	4.57e-06	4.36e-05
ENSG00000165119	HNRNPK	-0.111516	9.02039	4.65e-06	4.42e-05
ENSG00000156802	ATAD2	-0.634215	2.90768	4.67e-06	4.44e-05
ENSG00000141052	MYOCD	-0.812579	2.2472	4.68e-06	4.44e-05
ENSG00000185298	CCDC137	-0.395488	4.5417	4.69e-06	4.46e-05
ENSG00000178531	CTXN1	-0.211173	6.43635	4.71e-06	4.47e-05
ENSG00000153721	CNKSR3	-0.479793	3.83793	4.73e-06	4.48e-05
ENSG00000256618	MTRNR2L1	0.341912	5.51732	4.76e-06	4.51e-05
ENSG00000177685	CRACR2B	0.591029	3.05216	4.77e-06	4.52e-05
ENSG00000138092	CENPO	-0.473326	3.8846	4.78e-06	4.53e-05
ENSG00000139174	PRICKLE1	-0.417336	4.04804	4.87e-06	4.61e-05
ENSG00000026103	FAS	-0.366094	4.56182	4.9e-06	4.64e-05
ENSG00000169826	CSGALNACT2	0.377574	5.06615	4.92e-06	4.65e-05
ENSG00000106236	NPTX2	0.216091	6.39187	4.93e-06	4.66e-05
ENSG00000101489	CELF4	0.245114	6.35257	4.97e-06	4.69e-05
ENSG00000109184	DCUN1D4	0.272171	5.68895	4.97e-06	4.69e-05
ENSG00000092847	AGO1	0.143896	7.99811	5.03e-06	4.74e-05
ENSG00000162373	BEND5	0.322103	5.38672	5.03e-06	4.74e-05
ENSG00000153815	CMIP	0.214284	7.46255	5.03e-06	4.74e-05
ENSG00000175029	CTBP2	0.231227	6.02242	5.08e-06	4.78e-05
ENSG00000184613	NELL2	-0.197076	7.37793	5.07e-06	4.78e-05
ENSG00000198467	TPM2	-0.226127	6.79793	5.1e-06	4.79e-05
ENSG00000081721	DUSP12	0.250353	5.74803	5.11e-06	4.8e-05
ENSG00000135677	GNS	-0.13016	8.40519	5.11e-06	4.8e-05
ENSG00000168237	GLYCTK	0.420074	3.98962	5.13e-06	4.81e-05
ENSG00000178685	PARP10	-0.55095	3.86004	5.12e-06	4.81e-05
ENSG00000117899	MESD	-0.238062	5.67339	5.15e-06	4.83e-05
ENSG00000008441	NFIX	-0.376459	4.88121	5.15e-06	4.83e-05
ENSG00000110076	NRXN2	0.203793	8.05017	5.18e-06	4.85e-05
ENSG00000283162		0.931359	2.02738	5.2e-06	4.87e-05
ENSG00000172572	PDE3A	-0.332525	5.30928	5.21e-06	4.87e-05
ENSG00000076554	TPD52	0.517516	3.40813	5.21e-06	4.87e-05
ENSG00000163539	CLASP2	0.162757	8.31378	5.29e-06	4.95e-05
ENSG00000084463	WBP11	-0.181558	7.66049	5.34e-06	4.99e-05
ENSG00000144711	IQSEC1	0.19601	7.06712	5.36e-06	5e-05
ENSG00000137802	MAPKBP1	0.244942	5.62725	5.39e-06	5.03e-05
ENSG00000067992	PDK3	0.521365	3.80281	5.39e-06	5.03e-05
ENSG00000266074	BAHCC1	-0.275605	6.08893	5.47e-06	5.1e-05
ENSG00000137726	FXYD6	0.238424	6.75195	5.47e-06	5.1e-05
ENSG00000006047	YBX2	0.671519	2.68446	5.47e-06	5.1e-05
ENSG00000143569	UBAP2L	-0.116077	8.79247	5.5e-06	5.11e-05
ENSG00000081154	PCNP	0.254833	6.88612	5.52e-06	5.13e-05
ENSG00000247134		0.508219	3.6651	5.55e-06	5.15e-05
ENSG00000108510	MED13	-0.201685	6.9753	5.56e-06	5.15e-05
ENSG00000101049	SGK2	0.622999	2.94752	5.55e-06	5.15e-05
ENSG00000139668	WDFY2	0.290435	5.05815	5.54e-06	5.15e-05
ENSG00000105135	ILVBL	0.274856	5.65666	5.56e-06	5.16e-05
ENSG00000132204	LINC00470	0.455562	3.94047	5.56e-06	5.16e-05
ENSG00000114923	SLC4A3	0.234599	6.3862	5.58e-06	5.17e-05
ENSG00000114416	FXR1	0.175714	7.17093	5.62e-06	5.2e-05
ENSG00000105701	FKBP8	0.172657	7.96142	5.63e-06	5.21e-05
ENSG00000091972	CD200	-0.186792	7.09794	5.65e-06	5.22e-05
ENSG00000179195	ZNF664	-0.134629	8.28674	5.64e-06	5.22e-05
ENSG00000153071	DAB2	-0.269455	5.64371	5.7e-06	5.26e-05
ENSG00000153071	DAB2	-0.269455	5.64371	5.7e-06	5.26e-05
ENSG00000130830	MPP1	0.576021	3.51296	5.72e-06	5.28e-05
ENSG00000168802	CHTF8	-0.303077	6.14842	5.73e-06	5.29e-05
ENSG00000168802	CHTF8	-0.303077	6.14842	5.73e-06	5.29e-05
ENSG00000120709	FAM53C	0.21619	6.41797	5.74e-06	5.29e-05
ENSG00000133872	SARAF	0.140644	8.73371	5.75e-06	5.3e-05
ENSG00000156599	ZDHHC5	-0.187178	6.7823	5.77e-06	5.31e-05
ENSG00000105127	AKAP8	-0.267401	5.65744	5.79e-06	5.33e-05
ENSG00000134317	GRHL1	0.910054	1.86903	5.84e-06	5.37e-05
ENSG00000131094	C1QL1	1.30812	1.04911	5.85e-06	5.38e-05
ENSG00000001630	CYP51A1	0.548127	3.32251	5.89e-06	5.42e-05
ENSG00000159708	LRRC36	1.4056	0.875116	5.92e-06	5.43e-05
ENSG00000111581	NUP107	-0.26323	5.37668	5.92e-06	5.43e-05
ENSG00000118369	USP35	0.392212	4.64411	5.92e-06	5.43e-05
ENSG00000198914	POU3F3	-0.327362	5.03738	5.95e-06	5.45e-05
ENSG00000115423	DNAH6	0.562082	3.20241	6.02e-06	5.51e-05
ENSG00000167034	NKX3-1	-0.779654	2.38335	6.03e-06	5.52e-05
ENSG00000159788	RGS12	0.195401	6.69245	6.08e-06	5.56e-05
ENSG00000113360	DROSHA	-0.22716	6.22204	6.08e-06	5.57e-05
ENSG00000279159		0.595535	3.14982	6.17e-06	5.64e-05
ENSG00000135823	STX6	0.20337	6.25048	6.17e-06	5.64e-05
ENSG00000243753	HLA-L	0.923151	1.82497	6.19e-06	5.65e-05
ENSG00000197322	C17orf102	0.998586	1.64148	6.24e-06	5.69e-05
ENSG00000148660	CAMK2G	0.20388	6.31376	6.28e-06	5.73e-05
ENSG00000119280	C1orf198	-0.162176	7.28088	6.3e-06	5.74e-05
ENSG00000126456	IRF3	0.385043	5.04142	6.36e-06	5.8e-05
ENSG00000148484	RSU1	-0.270717	5.4785	6.38e-06	5.81e-05
ENSG00000165934	CPSF2	-0.227071	5.97487	6.39e-06	5.82e-05
ENSG00000099817	POLR2E	-0.190291	7.21798	6.44e-06	5.86e-05
ENSG00000139112	GABARAPL1	0.12204	8.88831	6.51e-06	5.92e-05
ENSG00000072135	PTPN18	0.326546	4.7645	6.63e-06	6.03e-05
ENSG00000131759	RARA	0.295297	5.41435	6.71e-06	6.1e-05
ENSG00000087301	TXNDC16	0.315973	5.87965	6.78e-06	6.16e-05
ENSG00000145293	ENOPH1	0.262675	5.75161	6.8e-06	6.17e-05
ENSG00000145388	METTL14	-0.315367	4.91789	6.82e-06	6.19e-05
ENSG00000005206	SPPL2B	0.281387	5.52862	6.93e-06	6.28e-05
ENSG00000188157	AGRN	-0.157671	8.73412	6.98e-06	6.32e-05
ENSG00000135596	MICAL1	0.247556	6.04024	6.99e-06	6.32e-05
ENSG00000136828	RALGPS1	0.224251	6.50573	6.97e-06	6.32e-05
ENSG00000084090	STARD7	-0.166919	7.49877	6.99e-06	6.32e-05
ENSG00000187325	TAF9B	-0.232503	5.841	6.98e-06	6.32e-05
ENSG00000251493	FOXD1	-0.348303	4.68467	7.03e-06	6.35e-05
ENSG00000170412	GPRC5C	0.320069	5.45785	7.07e-06	6.39e-05
ENSG00000168077	SCARA3	-0.365925	4.35551	7.12e-06	6.42e-05
ENSG00000145833	DDX46	-0.26242	6.08041	7.16e-06	6.46e-05
ENSG00000146006	LRRTM2	0.650039	2.85992	7.23e-06	6.52e-05
ENSG00000171552	BCL2L1	-0.230329	6.08108	7.28e-06	6.55e-05
ENSG00000114268	PFKFB4	0.375145	4.86127	7.28e-06	6.55e-05
ENSG00000117748	RPA2	-0.256653	5.54998	7.27e-06	6.55e-05
ENSG00000152127	MGAT5	-0.135691	8.2973	7.32e-06	6.59e-05
ENSG00000151150	ANK3	-0.219354	8.1118	7.34e-06	6.6e-05
ENSG00000102003	SYP	0.163075	7.72051	7.36e-06	6.61e-05
ENSG00000114626	ABTB1	0.382799	4.20986	7.39e-06	6.63e-05
ENSG00000054356	PTPRN	0.206803	7.50302	7.42e-06	6.66e-05
ENSG00000185518	SV2B	0.383053	4.53487	7.5e-06	6.73e-05
ENSG00000163032	VSNL1	0.386758	4.265	7.68e-06	6.89e-05
ENSG00000123572	NRK	-0.343188	4.68805	7.73e-06	6.92e-05
ENSG00000138336	TET1	0.397189	4.58778	7.73e-06	6.92e-05
ENSG00000123064	DDX54	-0.271068	5.71697	7.75e-06	6.93e-05
ENSG00000141736	ERBB2	-0.219663	6.20302	7.74e-06	6.93e-05
ENSG00000135597	REPS1	0.228395	5.84352	7.75e-06	6.93e-05
ENSG00000064687	ABCA7	0.360098	5.04679	7.8e-06	6.98e-05
ENSG00000169607	CKAP2L	-0.761478	2.46747	7.89e-06	7.05e-05
ENSG00000140525	FANCI	-0.370363	4.31529	7.9e-06	7.05e-05
ENSG00000171450	CDK5R2	0.284853	5.60153	7.93e-06	7.08e-05
ENSG00000065613	SLK	0.236585	6.48646	8.01e-06	7.15e-05
ENSG00000136379	ABHD17C	-0.302207	5.13661	8.05e-06	7.17e-05
ENSG00000165688	PMPCA	-0.239801	6.14748	8.06e-06	7.18e-05
ENSG00000158941	CCAR2	-0.162561	7.22833	8.19e-06	7.29e-05
ENSG00000135631	RAB11FIP5	-0.205724	6.83	8.19e-06	7.29e-05
ENSG00000164929	BAALC	0.264536	5.76202	8.26e-06	7.35e-05
ENSG00000121281	ADCY7	0.434719	3.82853	8.29e-06	7.37e-05
ENSG00000253661	ZFHX4-AS1	-0.51724	3.38096	8.42e-06	7.48e-05
ENSG00000151229	SLC2A13	0.384339	4.18898	8.47e-06	7.52e-05
ENSG00000005483	KMT2E	0.148215	7.58744	8.53e-06	7.57e-05
ENSG00000172059	KLF11	0.288353	5.31174	8.58e-06	7.61e-05
ENSG00000146223	RPL7L1	-0.199935	6.21948	8.59e-06	7.62e-05
ENSG00000100095	SEZ6L	0.327038	5.32163	8.65e-06	7.67e-05
ENSG00000172534	HCFC1	-0.160636	7.36193	8.72e-06	7.72e-05
ENSG00000110442	COMMD9	-0.258849	6.17809	8.9e-06	7.88e-05
ENSG00000119950	MXI1	0.232507	5.62167	8.95e-06	7.92e-05
ENSG00000164603	BMT2	0.360044	5.02284	9.06e-06	8.01e-05
ENSG00000003402	CFLAR	-0.253125	5.87213	9.28e-06	8.2e-05
ENSG00000197283	SYNGAP1	0.194701	6.62473	9.31e-06	8.22e-05
ENSG00000128641	MYO1B	-0.172202	7.43471	9.34e-06	8.25e-05
ENSG00000197860	SGTB	0.324457	4.88442	9.37e-06	8.27e-05
ENSG00000163346	PBXIP1	0.186246	7.31049	9.4e-06	8.29e-05
ENSG00000105514	RAB3D	0.383178	4.35409	9.48e-06	8.36e-05
ENSG00000248498	ASNSP1	0.980814	1.69135	9.51e-06	8.38e-05
ENSG00000143256	PFDN2	0.224959	6.7174	9.56e-06	8.42e-05
ENSG00000255346	NOX5	0.689319	2.56722	9.58e-06	8.43e-05
ENSG00000168496	FEN1	-0.293679	5.41976	9.61e-06	8.44e-05
ENSG00000115457	IGFBP2	-0.205511	8.12178	9.62e-06	8.44e-05
ENSG00000151576	QTRT2	-0.323588	4.66447	9.6e-06	8.44e-05
ENSG00000177679	SRRM3	0.308859	5.75506	9.59e-06	8.44e-05
ENSG00000147905	ZCCHC7	0.365413	4.55329	9.62e-06	8.44e-05
ENSG00000279744		1.6207	0.559279	9.66e-06	8.48e-05
ENSG00000164692	COL1A2	-0.283935	5.0961	9.71e-06	8.51e-05
ENSG00000222019	URAHP	1.41596	0.923648	9.79e-06	8.58e-05
ENSG00000165512	ZNF22	0.45096	3.70213	9.92e-06	8.69e-05
ENSG00000146540	C7orf50	0.218699	6.83878	9.97e-06	8.73e-05
ENSG00000110881	ASIC1	0.254137	5.59289	1e-05	8.77e-05
ENSG00000117477	CCDC181	0.459733	4.13979	1.03e-05	9.02e-05
ENSG00000104765	BNIP3L	0.162823	7.54845	1.03e-05	9.04e-05
ENSG00000189195	BTBD8	0.780196	2.31337	1.04e-05	9.06e-05
ENSG00000189195	BTBD8	0.780196	2.31337	1.04e-05	9.06e-05
ENSG00000104833	TUBB4A	0.238109	6.33255	1.04e-05	9.09e-05
ENSG00000049323	LTBP1	-0.185019	6.8716	1.05e-05	9.17e-05
ENSG00000205309	NT5M	0.558154	3.11618	1.06e-05	9.27e-05
ENSG00000185046	ANKS1B	-0.325542	4.97321	1.07e-05	9.33e-05
ENSG00000130818	ZNF426	-0.234912	5.76228	1.07e-05	9.33e-05
ENSG00000117597	UTP25	-0.207121	6.25653	1.08e-05	9.39e-05
ENSG00000008405	CRY1	0.211368	6.11193	1.08e-05	9.4e-05
ENSG00000157693	TMEM268	0.258027	5.35133	1.08e-05	9.41e-05
ENSG00000110975	SYT10	-0.974087	2.86475	1.1e-05	9.58e-05
ENSG00000264538	SUZ12P1	0.578385	3.24603	1.11e-05	9.62e-05
ENSG00000255794	RMST	0.293798	5.20576	1.12e-05	9.76e-05
ENSG00000157637	SLC38A10	-0.197552	6.64007	1.12e-05	9.76e-05
ENSG00000137216	TMEM63B	0.186663	6.67937	1.13e-05	9.84e-05
ENSG00000234690	EPCAM-DT	0.353698	4.57447	1.14e-05	9.85e-05
ENSG00000094631	HDAC6	0.158588	7.2742	1.14e-05	9.85e-05
ENSG00000082641	NFE2L1	0.136938	8.38069	1.14e-05	9.85e-05
ENSG00000146072	TNFRSF21	-0.210128	6.14276	1.15e-05	9.93e-05
ENSG00000110318	CEP126	0.509425	3.7383	1.15e-05	9.95e-05
ENSG00000058673	ZC3H11A	-0.176826	7.63509	1.15e-05	9.96e-05
ENSG00000227051	C14orf132	0.125463	8.41735	1.15e-05	9.98e-05
ENSG00000185088	RPS27L	-0.200348	6.95162	1.16e-05	0.0001003
ENSG00000013588	GPRC5A	-0.429441	4.84547	1.17e-05	0.000100628
ENSG00000135250	SRPK2	0.174081	6.9611	1.17e-05	0.000100673
ENSG00000188185	LINC00265	0.400089	4.08347	1.17e-05	0.000101298
ENSG00000177106	EPS8L2	-0.419273	4.36534	1.18e-05	0.000101567
ENSG00000166016	ABTB2	-0.378047	4.18607	1.19e-05	0.000102679
ENSG00000181027	FKRP	-0.381574	4.8592	1.19e-05	0.000102679
ENSG00000124493	GRM4	0.428127	3.81412	1.19e-05	0.000102679
ENSG00000132155	RAF1	-0.142752	7.54115	1.19e-05	0.000102687
ENSG00000261716	H2BC20P	-0.211676	6.07596	1.19e-05	0.000102733
ENSG00000154134	ROBO3	0.431934	4.66451	1.2e-05	0.000102771
ENSG00000102898	NUTF2	-0.197396	7.07443	1.2e-05	0.000102978
ENSG00000223496	EXOSC6	-0.259005	5.26008	1.2e-05	0.000102987
ENSG00000197594	ENPP1	-0.661891	2.64057	1.21e-05	0.000103454
ENSG00000180914	OXTR	-0.66189	2.64054	1.21e-05	0.000103454
ENSG00000188732	FAM221A	1.78834	0.252575	1.22e-05	0.000104251
ENSG00000173705	SUSD5	-0.514179	3.35691	1.22e-05	0.000104901
ENSG00000271976		-0.502278	3.48358	1.23e-05	0.000105055
ENSG00000108370	RGS9	0.579518	3.18244	1.23e-05	0.00010561
ENSG00000130935	NOL11	-0.280848	5.22436	1.24e-05	0.000105682
ENSG00000214293	APTR	0.448836	3.73982	1.24e-05	0.000105764
ENSG00000173611	SCAI	0.318686	5.24733	1.24e-05	0.000106144
ENSG00000100557	CCDC198	-0.893901	2.60746	1.25e-05	0.000106705
ENSG00000175826	CTDNEP1	0.264927	5.60376	1.25e-05	0.000106736
ENSG00000137496	IL18BP	-0.448075	3.90739	1.25e-05	0.00010684
ENSG00000087586	AURKA	-0.501266	3.43632	1.27e-05	0.000107918
ENSG00000162545	CAMK2N1	0.177267	7.26693	1.27e-05	0.000108077
ENSG00000143106	PSMA5	-0.182125	6.62809	1.27e-05	0.000108134
ENSG00000135919	SERPINE2	-0.158345	8.41793	1.27e-05	0.000108134
ENSG00000144959	NCEH1	-0.3745	4.73284	1.28e-05	0.000109034
ENSG00000197647	ZNF433	0.578859	3.38242	1.28e-05	0.000109321
ENSG00000138760	SCARB2	0.149272	8.12852	1.29e-05	0.000110076
ENSG00000107819	SFXN3	-0.179324	7.15483	1.3e-05	0.000110365
ENSG00000155254	MARVELD1	-0.284679	5.44506	1.3e-05	0.000110588
ENSG00000173692	PSMD1	-0.158746	7.54422	1.33e-05	0.000112606
ENSG00000152990	ADGRA3	-0.203813	6.52165	1.33e-05	0.000112822
ENSG00000178445	GLDC	0.516859	3.28348	1.33e-05	0.000112822
ENSG00000280789	PAGR1	0.602526	2.86306	1.33e-05	0.000112991
ENSG00000130511	SSBP4	0.238957	5.8122	1.34e-05	0.000113255
ENSG00000134321	RSAD2	-0.485284	3.96649	1.34e-05	0.000113706
ENSG00000134871	COL4A2	-0.180517	8.50698	1.36e-05	0.000115336
ENSG00000164741	DLC1	-0.45437	4.11858	1.36e-05	0.000115367
ENSG00000040199	PHLPP2	-0.248214	5.61328	1.38e-05	0.000116329
ENSG00000177181	RIMKLA	-0.284628	6.15296	1.38e-05	0.000116775
ENSG00000169992	NLGN2	0.152935	7.37892	1.38e-05	0.000116786
ENSG00000183604	SMG1P5	1.2316	1.03813	1.38e-05	0.000116786
ENSG00000196756	SNHG17	0.421806	3.85688	1.38e-05	0.000116838
ENSG00000119698	PPP4R4	0.661605	2.65246	1.39e-05	0.000117271
ENSG00000131747	TOP2A	-0.365659	5.42147	1.4e-05	0.000118042
ENSG00000101443	WFDC2	0.612108	2.79933	1.43e-05	0.000120102
ENSG00000164366	CCDC127	-0.246137	5.51732	1.43e-05	0.000120187
ENSG00000131773	KHDRBS3	0.319355	4.73345	1.43e-05	0.000120425
ENSG00000164050	PLXNB1	-0.170833	7.04351	1.44e-05	0.000121016
ENSG00000113594	LIFR	0.269272	6.36769	1.47e-05	0.000123429
ENSG00000174238	PITPNA	-0.162386	7.14324	1.47e-05	0.000123642
ENSG00000166562	SEC11C	0.274815	5.68385	1.47e-05	0.000123847
ENSG00000128594	LRRC4	-0.281449	5.12932	1.48e-05	0.000124146
ENSG00000254717	GLYATL1P2	1.59075	0.480372	1.49e-05	0.000125009
ENSG00000117139	KDM5B	0.104885	8.98138	1.49e-05	0.000125051
ENSG00000054118	THRAP3	-0.123108	8.30679	1.49e-05	0.000125131
ENSG00000070614	NDST1	-0.147811	7.6767	1.5e-05	0.000126072
ENSG00000129925	PGAP6	0.202839	6.87322	1.54e-05	0.000128812
ENSG00000128928	IVD	-0.243461	5.92418	1.54e-05	0.000129019
ENSG00000168078	PBK	-0.73047	2.47144	1.54e-05	0.00012919
ENSG00000142627	EPHA2	-0.178387	6.74581	1.55e-05	0.000129898
ENSG00000197976	AKAP17A	0.21144	6.29736	1.56e-05	0.000130233
ENSG00000155093	PTPRN2	0.217786	5.97598	1.56e-05	0.000130411
ENSG00000169105	CHST14	-0.361568	4.41502	1.57e-05	0.0001311
ENSG00000145536	ADAMTS16	-0.536887	3.26581	1.6e-05	0.000133156
[truncated: 3,321 more rows]
